# Supplementary material for: Dynamic pigmentary and structural coloration within cephalopod chromatophore organs
Source: Nat Commun. 2019 Mar 1;10:1004. doi: 10.1038/s41467-019-08891-x (PMC6397165; doi:10.1038/s41467-019-08891-x)
Supplement: Supplementary file 9 — Source Data [file 41467_2019_8891_MOESM9_ESM.xlsx]

## Sheet: Figure 2B
			Brown					Red					Yellow
Rank	Acc #	Protein MW	# Unique Peptides	Spectral Count	% Coverage	Best Disc Score	Best Expect Val	Num Unique	Spectral Count	% Cov	Best Disc Score	Best Expect Val	Num Unique	Spectral Count	% Cov	Best Disc Score	Best Expect Val
[1]	11724	59799.8	66	492	76.8	7.12	1.8e-12	66	398	76.6	7.11	8.6e-13	58	309	75.5	7.16	2.8e-12
[2]	9224	229422	63	71	40.4	7.63	8.7e-12	11	12	7.6	5.35	5e-08	50	52	31.7	5.88	1.5e-09
[3]	9491	222423	10	15	4.9	3.74	7.4e-07	4	4	2.3	4.04	1.4e-07	60	99	33.7	6.66	7.6e-10
[4]	8052	114127	25	45	31.9	6.91	3.7e-11	48	158	57.7	6.88	9.9e-11	13	16	14.2	4.38	5e-08
[5]	11708	147058	31	67	27.7	6.86	3.2e-11	44	213	42.3	7.18	1.6e-11	26	53	23.8	6.38	1.6e-10
[5-1]	11178	25150.9	12	7	60.1	4.13	1.7e-07	15	15	75.3	5.09	5.2e-09	7	4	34.5	3.51	4.1e-07
[6]	12758	236429	41	46	22.7	7.5	2.3e-11	20	26	11.2	6.18	1.2e-09	2	3	1.5	3.14	1.4e-06
[6-4, 22-5]	12766	147582	15	14	12.4	5.26	1.4e-08	8	14	6.6	5.07	3.5e-08	2	0	1.3	3.14	1.4e-06
[7]	6955	41704	35	135	69.4	8.23	1.5e-13	35	143	72.3	8.5	1.8e-13	27	105	69.4	8.06	3e-13
[8]	9086	115974	39	57	47.8	7.2	2.5e-11	21	29	28.2	6.78	1.4e-10	31	40	41	6.99	4e-11
[9]	13220	25209.8	46	138	70.5	6.76	2.1e-12	42	118	70.5	6.68	4.6e-12	10	14	31.9	3.03	7.2e-07
[9-2]	13224	29145.2	42	26	59.8	6.58	2.1e-12	39	23	60.6	5.96	9.2e-11	7	2	21.6	2.27	1e-06
[10]	8187	35332.6	33	92	91.7	7.37	4.7e-12	33	81	91.7	7.24	6.7e-11	18	26	76.8	6.81	2.3e-11
[11]	13189	394167	9	9	2.7	5.42	1.7e-08	39	48	12.5	6.46	2.8e-10	20	20	6.3	4.81	1.5e-08
[12]	10990	229106	35	39	21.9	6.91	7.8e-11	29	35	17.7	6.46	1.7e-09	3	3	1.9	3.29	3.4e-06
[13]	12158	230443	34	42	22.8	6.81	5.2e-11	24	33	16.6	6.23	7.7e-11	16	18	10.7	5.8	3.4e-09
[14]	12391	64173.8	29	93	62.8	6.74	3.3e-11	33	180	70.9	6.97	2.3e-12	19	59	39.4	6.44	1.1e-11
[15]	9087	163086	40	44	34.6	5.73	3e-09	13	14	12.2	5.48	4.8e-10	31	32	25.4	5.69	2.4e-09
[16]	6997	75891.3	31	62	51.7	8.1	4.5e-13	16	29	24.1	4.25	1e-08	25	56	39.2	6.7	8.5e-11
[17]	3475	113653	20	24	24.3	7.68	2.9e-12	23	31	26.6	5.7	1e-09	31	34	34.2	7.42	1.7e-11
[18]	21216	52459	31	104	61.1	7.87	6.5e-13	27	66	53	6.79	1e-10	26	79	53.4	6.73	5.1e-11
[19]	8179	45066.2	22	69	51	6.61	4.8e-10	30	109	54.9	6.63	2.4e-10	7	9	25.1	7.08	3.8e-10
[20]	5845	24011.3	20	40	61.6	6.91	4.6e-12	29	80	67.7	7.54	4.8e-13	23	52	68.2	7.26	1.6e-12
[20-2]	9165	12991.5	6	4	36.4	6.91	4.6e-12	15	8	71	7.54	4.8e-13	11	4	54.2	7.26	1.6e-12
[20-3]	17742	12193.7	1	1	14.1	6.91	4.6e-12	8	5	54.5	7.54	4.8e-13	7	4	60.6	7.26	1.6e-12
[21]	9342	64373.2	30	76	50.3	6.63	6.8e-12	33	110	49.4	6.96	2.4e-12
[22]	11887	25749.6	30	83	73.2	6.34	9.3e-10	28	96	72.8	7	2.1e-11	12	14	56.1	5.85	1.3e-08
[23]	6946	25704	25	68	66.1	7.68	3.1e-13	26	78	80.3	7.99	2.1e-13	20	38	52.8	7.28	3.1e-13
[24]	7400	148569	8	11	5.9	5	6.7e-09	30	40	26.5	6.43	7.5e-11
[25]	3070	35906.2	23	59	79	6.07	3.7e-11	29	101	79	6.4	1.2e-11	5	8	16.8	6.06	3.2e-11
[26]	13237	399473	2	2	0.8	4.61	5.8e-09	29	44	8.7	6.68	4.9e-11	8	8	2.6	3.7	4.9e-08
[27]	3328	37467.9	16	46	47.1	6.86	2.4e-12	27	84	59.2	7.01	4.4e-12	16	44	47.1	7.44	1.2e-13
[27-1]	3329	19163	5	4	26.4	2.04	1.1e-05	10	9	37.4	2.59	9.3e-07	5	3	25.8	1.86	7.5e-05
[28]	9230	55242.1	22	28	54.3	7.02	1.8e-11	10	11	24.9	6.32	4.2e-10	17	20	41.7	6.4	3.1e-10
[29]	8129	55615.6	26	31	49.1	6.15	3.8e-10	12	17	24.8	6.03	4.2e-10	19	21	37.9	6.07	1.1e-09
[30]	10842	72637	24	32	39.6	6.94	1.6e-12	20	24	34.9	6.21	5.2e-11	15	16	26.1	5.23	6.3e-09
[31]	13274	200250	9	11	6.1	5.22	2e-08	22	27	15.4	6.53	2.2e-11	13	15	9	5.5	5.7e-09
[32]	9016	130405	2	2	1.9	2.82	7.5e-06	27	36	29.3	5.7	4.2e-10	2	2	1.9	1.62	0.00055
[33]	10569	37879	21	81	48	6.99	4.6e-12	23	95	49.2	6.52	4.8e-11	10	27	31.6	5.15	1.9e-09
[34]	19991	51325.6	19	35	36.4	6.53	1.2e-10	22	44	43.7	6.84	2.4e-11	6	8	14.1	5.84	3.1e-09
[35]	7836	99564.5	10	10	14.1	6.22	3.7e-10						23	28	30.3	6.51	1.6e-10
[36]	13200	35741.7	21	34	76.3	7.54	9.7e-13	18	30	66.5	7.5	9.3e-13	21	28	76.3	7.43	1.1e-12
[37]	9779	68626.9	25	53	41.6	5.44	6.9e-09	18	28	33.7	5.67	9.3e-10	7	8	12.4	4.77	2.2e-07
[38]	6812	70712.2	7	9	13.6	6.95	6.2e-12	23	53	35.4	6.54	1.7e-11	21	40	35.4	6.09	1.4e-10
[38-1]	16456	51439.8	5	3	10.2	2.46	3.5e-05	16	17	34.9	5.4	4.2e-10	15	14	34	4.09	1.3e-07
[39]	2223	71289.1	20	38	34.4	6.45	3.9e-10	16	34	29	6.49	5e-10	7	11	14.4	6.57	5.8e-10
[39-1]	4205	73684.5	9	8	15.9	6.32	8.4e-10	6	6	10.4	6.15	3.9e-09	6	5	9.8	6.41	1.5e-09
[40]	7273	50319.5	18	43	46.7	5.64	9.3e-10	22	59	52	5.73	1.1e-09
[41]	3360	42398.4	11	22	41.3	6.97	1.7e-10	17	29	52	6.72	4.5e-10	6	7	21.9	6.36	3.7e-10
[42]	3200	33145.1	16	25	51	5.35	1.6e-09	21	63	55.9	5.82	1.6e-09	18	46	55.9	5.51	1.4e-09
[43]	3110	42934.4	16	35	51.8	6.22	4.4e-10	20	38	45.5	6.28	6.4e-10	5	6	12.8	6.08	1.4e-09
[44]	7174	33839	20	46	50.5	4.64	4.6e-08	23	85	54	4.95	1.5e-08	6	11	19.7	3.78	5.1e-07
[45]	16139	56514	15	27	35	6.69	5.2e-11	15	36	35	7.23	2.5e-11	16	29	36.3	6.31	8e-11
[46]	3933	55841.5	9	9	20.2	4.07	3.4e-08	19	26	31.3	5.86	5.4e-10
[47]	20952	59037.4	19	35	35.5	5.76	6.6e-10	17	34	34.6	5.57	4.4e-10	18	29	33.7	4.93	3.5e-09
[48]	12062	39404.5	14	33	33.8	5.79	1.8e-11	18	44	39.6	6.76	3.4e-12	3	3	13	2.25	2.1e-05
[49]	6460	38342.2	17	21	67.8	5.93	3.1e-10	16	28	64.1	5.29	5.9e-09	14	14	53	4.04	2.2e-07
[50]	6590	34093.6	14	38	35.5	3.45	1.2e-07	23	65	62.1	5.15	2.8e-11	17	52	50.9	3.95	1.9e-08
[51]	8660	144308	3	4	2.9	3.17	1e-06	18	31	15.1	5.8	1.4e-10	4	6	3.5	3.14	2.7e-06
[52]	9250	50181.1	16	41	44.5	5.61	1.2e-09	10	19	24.8	5.24	3.2e-09	9	22	23	5.24	1e-09
[53]	17802	52151.3	15	45	40.6	5.65	2.7e-09	12	28	30.3	5.53	4.2e-09	8	18	18.2	4.53	3.7e-08
[53-1]	5108	49720.3	15	6	38.9	4.77	1.3e-08	10	4	25.8	4.69	4.5e-08	8	3	19.6	4.47	3.7e-08
[54]	9775	37026.3	10	10	33.6	4.65	2.3e-07	15	17	53	5.94	4e-09	1	1	2.7	0.99	0.00012
[55]	2357	47398.6	12	14	35.2	7.2	2.5e-11	10	15	32.9	6.51	4.4e-10	3	5	9	6.27	2.5e-10
[56]	11060	25299.3	7	8	40.2	6.61	8.7e-10	12	14	63.8	7.24	1.9e-11	5	6	23.7	6.38	9.1e-11
[57]	11381	109584	9	11	11.5	5.75	1.8e-09	6	8	7.3	4.52	1.9e-07	17	25	17.6	4.79	5.7e-08
[58]	6218	22812.1	5	13	30.6	5.73	2.8e-09	14	26	65	6.67	2.3e-11	5	10	33	5.9	2.8e-09
[59]	9625	68017.1	9	19	16.6	4.6	3.1e-08	16	44	30.9	5.58	1.9e-10
[60]	7408	29238.2	11	33	45.5	7.42	5.4e-11	12	28	49	6.42	6.9e-10	8	18	31.1	5.94	3.8e-09
[60-1]	61	29782.5	10	7	39	7.26	1.1e-11	10	6	39	6.91	7.7e-11	7	5	25.8	5.46	1.9e-09
[61]	9156	37934.2	13	13	42	6.35	9.2e-10	13	15	43.8	6.51	3.9e-10	3	3	7.4	2.21	9.1e-05
[62]	9052	85790.8	5	5	7.4	5.17	7.3e-10	14	14	26.8	6.13	2.2e-10
[63]	8042	36652.8	11	12	51.2	7.6	1.3e-12	10	13	52	7.33	1.2e-11	4	4	16.5	4.56	2.1e-08
[64]	9583	51491.4	15	17	35.4	5.73	1.5e-10	11	15	23.6	5.38	2.4e-09	2	3	5.4	4.23	3.7e-07
[65]	3163	42358.8	15	31	35	5.25	5.5e-09	10	22	29	5.28	7.1e-09	8	15	24.3	5.12	2.7e-09
[66]	3624	54385.9	12	22	32.7	6.73	2e-11	10	19	32.3	7.58	1.8e-12	10	14	29.2	6.65	1.2e-11
[67]	6430	61903	8	10	15.1	5.59	4.7e-09	12	30	23.2	5.96	4e-09
[68]	3081	27909.1	10	18	45.2	5.71	1.5e-09	13	29	59.3	5.68	9.1e-10	2	2	7.7	3.33	1.2e-05
[69]	7073	22705.1	9	28	40.9	4.35	2.2e-07	14	29	64	5.04	6e-08	7	10	36.5	3.99	2.1e-07
[70]	5905	30257.2	11	24	43.1	6.53	2.8e-11	12	26	49.1	5.88	1.7e-10	10	24	38.5	6.13	8.4e-11
[71]	8583	34195.9	14	22	36.8	4.92	3.5e-08	14	30	34.4	5	4.7e-09	7	8	28.1	4.83	1.8e-08
[72]	11257	89352.7	12	19	17.3	6.12	2.4e-10	10	16	15.3	6.35	1.6e-09	3	5	5	5.16	7.4e-08
[72-1]	9844	74579.6	4	3	5.7	4.22	3.8e-08	8	8	12.7	5.38	1.2e-09	2	2	3.2	3.86	2.8e-08
[73]	13722	18526.2	10	14	59.3	6.71	7.6e-10	9	11	56.4	6.18	6.5e-10	2	2	14.5	5.24	7.9e-08
[74]	9620	196544						11	17	7.6	6.62	2.7e-11	4	4	2.1	3.01	2e-06
[75]	13396	52149	8	15		19.9	5.81	11	14	26.3	5.63	4.4e-09	3	3	7.3	1.12	0.00064
[76]	9154	49524	2	4		7.7	7.3	10	15	26.9	6.95	1.8e-11	1	2	4.3	7.04	1.5e-10
[77]	10059	39213.2	10	10		37.1	5.27	12	13	44.8	6	1.3e-10	4	4	12.6	4.62	1.1e-07
[78]	7381	68523	1	4		2.9	3.91	9	14	19.8	6.8	1e-10
[79]	13974	13595.8	11	37		47.6	5.53	8	19	51.6	5.03	6.7e-09	7	25	46.8	4.28	1.9e-08
[80]	12463	30014.9	8	11		32.2	7.49	11	17	36.9	4.63	8.7e-09
[81]	2093	50609.8	14	28		28.5	4.57	10	31	24.4	4.72	7e-09	7	22	14.3	4.8	1.9e-09
[82]	11325	25236.1	9	19		25.9	5.18	10	26	31.9	5.66	1.8e-08	6	9	16.8	5.32	1.6e-08
[83]	12437	41492.3	10	13		36.1	5.46	9	19	25.6	6.16	1.1e-10
[84]	2610	23701.3	7	10		32.4	4.86	10	15	46.2	5.24	2.5e-08	1	1	5.2	3.25	4.2e-06
[85]	9264	26823.5	14	27		36.7	3.66	17	33	54.4	3.94	4e-08	4	5	13.5	2.19	4.6e-06
[86]	7007	90420.5	5	5		5.1	3.36	10	12	17.1	5.54	1.4e-08
[87]	6642	47772.1	10	16		30.7	5.95	4	7	12.8	6.02	7.9e-10	2	3	7	2.96	4.2e-07
[88]	10684	69082	4	7		10.7	6.23	9	15	22.1	6.68	8.6e-12
[89]	10800	44727	12	13		37.2	4.9	9	14	28.8	4.42	1.8e-08
[90]	11850	25403.7	9	15		46	6.13	9	11	46	5.42	1.2e-09	4	6	18.1	4.2	5.6e-08
[91]	5750	25330.4	6	6		31.6	7.02	8	8	37.3	6.6	7.5e-10
[92]	12464	37323.4	9	17		38	5.54	10	15	37.4	4.79	4.1e-08	5	6	15.8	3.46	2.2e-06
[93]	13720	12286.1	10	12		65.8	5.19	7	9	65.8	4.66	7.1e-08
[94]	10007	31989	4	5		18.2	6.07	8	14	29.1	6.66	8.3e-11
[95]	2809	47292.2	2	5		5.4	5.72	10	18	18.7	5.6	5.6e-09	10	19	18.7	5.02	1.9e-08
[95-1]	6813	29680.6	6	4		26.3	4.98	8	7	32.2	5.55	8.3e-10	8	5	32.2	4.74	4.5e-09
[96]	8860	120817	9	9		11.6	5.83	4	4	6.9	6.22	6.5e-11	3	3	4.4	5.87	2e-10
[97]	12975	78507.6						10	14	14.8	5.23	1.6e-09
[98]	6452	73654.2	4	4		8.6	3.68	11	17	20.3	4.2	5.8e-07	3	3	5.5	2.93	1.3e-05
[99]	17820	28175.8	8	17		27.5	6.03	7	14	23.5	5.95	3.3e-10	2	4	9.2	2.94	6.9e-07
[100]	12448	192487	8	9		6.2	6.13	6	9	5.1	4.32	2.6e-07	2	2	1.2	3.97	6.1e-07
[101]	8671	53607.9	2	4		8.2	5.38	8	13	18.4	5.43	1.7e-08
[102]	5136	52033.5	6	6		16.8	5.05	9	10	19.9	5.66	1e-09
[103]	7421	92321.8	7	11		14.3	5.99	4	6	7.6	4.85	7.2e-09	1	2	1.8	4.9	3.1e-09
[104]	19218	20621.8	6	9		34.1	5.66	7	10	46.7	5.82	2.6e-09	4	6	14.8	3.43	4.3e-06
[105]	8039	22737.3	5	5		27.9	4.64	10	11	47.1	4.33	3.6e-08
[106]	6866	45020.7	6	11		16.5	5.75	6	11	20.5	6.07	3.8e-09	1	1	4.5	5.34	9.4e-09
[107]	19621	106255	2	4		3.4	6.43	5	7	6.7	6.31	6.6e-10	7	10	8.4	6.18	1.9e-09
[108]	12583	48400.4	6	6		11	4.8	8	9	18.2	5.68	1.4e-10	2	2	5.3	3.31	4.5e-07
[109]	5134	38428.5	5	5		15.1	2.62	9	15	24.9	4.68	2.9e-08	5	9	13.1	2.76	1.8e-05
[110]	7013	46692.1	3	4		8.4	3.5	2	6	5.8	4.2	2.8e-08	8	11	24.5	4.46	7.5e-08
[111]	9551	50254.4	8	19		20.4	5.63	7	23	17.4	5.91	1.1e-10	2	4	3.8	2.69	4.5e-05
[112]	13241	36612.3						7	8	18.8	6.22	2.4e-10	5	6	16.1	7.17	6.1e-12
[113]	3686	59412.5	1	1		3.7	2.87	8	13	19.4	4.57	1.1e-08
[114]	356	11367.4	7	39		51	4.5	6	26	50	4.54	4.3e-07	7	28	51	4.45	5.8e-07
[115]	6044	90186.6	2	2		4.1	5.95	6	7	10.3	6.29	1.4e-11	1	1	1.5	3.55	1.3e-06
[116]	7494	76330.8	1	1		2.1	4.44	1	1	2.1	2.4	1.2e-06	7	12	10.7	5.63	8.9e-10
[117]	17423	23035.4	6	12		34	4.96	9	10	46.1	4.17	4.9e-08	1	1	6.3	4.69	3.5e-08
[118]	6281	28069.5	5	6		17.5	5.41	7	10	21.5	5.16	5.4e-09	1	1	4.4	1.69	0.00043
[119]	16523	30156	3	4		15.7	5.33	6	9	27	5.29	5.2e-10	2	2	9.4	3.11	1e-06
[120]	7611	14267.6	5	16		38.9	4.22	8	22	46.8	4.22	5.2e-07	5	13	36.5	4.51	1.1e-07
[121]	4948	102551	1	1		2	1.5	6	7	9.9	5.5	7.4e-10
[122]	17326	19992.8	4	5		20	2.83	10	17	38.3	3.11	6.5e-06
[123]	9781	171258	3	3		2.6	6.15	4	5	3.4	6.47	2.4e-10	3	3	2.6	4.18	3.8e-08
[124]	7407	21159.4	5	6		28	5.6	5	5	33.9	5.25	4.2e-09
[125]	8780	51430.5						3	3	7.8	2.62	7.3e-06	6	6	15	5.41	1.2e-09
[126]	4186	66746.8	2	4		6.2	4.39	4	10	11.8	6.18	1.5e-09	1	1	3.2	5.21	1.7e-09
[127]	5534	21470.7	9	13		35.5	3.54	6	11	26.9	4.91	2.3e-09
[128]	11230	61600.8	6	6		14.4	4.04	5	8	12.8	4.6	3.4e-08	1	1	2.7	3.49	9.4e-07
[129]	10856	86980.2	5	13		7.6	3.51	7	14	10.1	4.05	4.2e-07	5	6	5.8	3.09	1e-06
[130]	20271	11672.9	5	5		44	4.13	6	6	49.5	4.28	5.3e-07	4	4	37.6	4.47	1.3e-07
[131]	8664	132410	4	4		6.2	5.57	5	5	5.4	5.56	2.6e-09	4	4	5.3	4.22	1.6e-07
[132]	6168	24759.9	7	11		29.5	3.33	8	12	32.6	3.35	5.5e-06	2	3	9.4	2.63	8.4e-06
[133]	789	34544.6	6	7		22	4.45	5	6	18.4	5.01	2.3e-09	6	8	22	4.75	6.4e-09
[134]	6907	102919	5	6		6.9	5.17	1	3	1.3	3.22	2.5e-05	3	4	4.3	5.09	1.6e-09
[135]	17618	16623.2	5	5		31.3	4.4	5	7	42.7	4.92	1.6e-07	3	3	22	3.98	1.1e-07
[136]	5009	13804.6	2	3		17.6	5.25	5	5	34.5	5.3	1.3e-09
[137]	6668	64238.5	3	3		6.5	4.39	4	4	7.9	3.54	1.2e-06	7	7	12.8	4.08	1.1e-07
[138]	13024	532548	4	7		1.4	6.27	4	6	1.4	4.62	8.7e-09	3	4	0.7	2.32	3.3e-06
[139]	4645	53028.8	5	9		13.3	5.02	6	6	10.7	4.17	3.9e-08
[140]	7162	12983.8	1	3		10.3	4.12	5	9	33.6	5.01	1.2e-08	1	1	10.3	4.21	6.2e-07
[141]	19972	22862.9	3	6		19.5	5.57	4	6	25.2	5.41	4.6e-08	4	4	23.3	4.16	2.8e-07
[142]	9761	53127.3	3	4		8.4	5.14	2	5	6.3	5.16	2.3e-08	4	5	10.7	5.51	9.1e-09
[143]	6347	56010.5	2	2		7.1	5.12	4	9	14.5	5.61	5.8e-10
[144]	2246	13446.9	5	20		42.1	6.09	4	13	36.5	6.39	3.5e-10	4	14	36.5	5.33	1.1e-09
[145]	565	29477.4	2	2		10	4.93	5	8	24.5	4.43	8.5e-08
[146]	2454	25943.9						5	5	27.3	5.44	3.4e-10
[147]	8255	46730	3	3		7.2	5.06						4	4	10.7	6.16	8.9e-10
[148]	1839	40774.8	2	5		6.7	4.36	5	9	15.3	4.95	9.9e-09	2	3	7.5	5.24	2.2e-08
[149]	9133	16832.5	5	10		26.5	4.47	1	1	6.6	2.57	7.2e-06	3	5	20.5	4.24	8.1e-07
[150]	19611	22645.6	3	10		19.5	5.89	4	10	22	5.83	4.9e-09	1	2	4.5	2.3	0.00016
[151]	7265	14675.7	5	8		45.7	4.94	4	5	37	3.37	4e-07	1	1	9.4	2.43	2.1e-05
[152]	19642	25640.2	3	3		17.4	4.73	4	6	24.3	5.05	1e-08	3	3	18.7	4.85	3.8e-08
[153]	11219	169384						5	5	3.8	4.06	4.7e-08	1	1	0.5	2.49	1.5e-05
[154]	3746	88985.1						4	6	6.5	4.99	9.2e-08	2	2	2.9	3.18	1.3e-06
[155]	11319	68925	2	5		5.7	6.06	3	10	7.8	5.72	1.1e-09	3	5	8.6	6.53	5.4e-10
[156]	5952	50647.7	3	5		8.7	5.79	4	6	11	5.22	3.3e-09	1	3	3.6	5.85	4.4e-10
[157]	3763	11054	4	5		41.9	5.35	1	2	24.8	5.04	1.5e-08	1	2	10.5	2.56	5.4e-06
[158]	3161	47782.6						3	4	7.4	3.6	2.1e-06	6	9	13.3	3.7	6.4e-07
[159]	11283	59336.4	4	4		8	5.11	3	3	6.7	5.5	2.3e-09	2	2	5.2	5.6	3e-09
[160]	7276	35737.7	4	5		16.8	4.77	3	3	9.6	4.32	5.2e-07
[161]	21163	22913.5	3	3		21.7	4.39	4	4	27.8	4.63	7.1e-09	2	2	15.6	4.84	7.1e-09
[162]	9514	30661.6	4	5		15.9	5.03	1	1	4.5	4.4	3.5e-07	4	5	14.5	4.54	4.6e-08
[163]	17985	45837	2	3		6.7	4.05	4	7	11.4	4.95	1.4e-08
[164]	8515	49985.8	3	3		9	3.68						5	5	12.6	3.93	6.4e-08
[165]	5145	13673.7	3	3		37.1	5.99
[166]	5071	27499.6	7	9		32.1	2.94	6	11	21.7	4.1	2.9e-08	6	6	17.3	1.75	7.2e-05
[167]	8706	41061.3	3	3		10.8	6.09	4	4	12.2	5.42	3.2e-09	1	1	5	5.64	3.6e-09
[168]	9076	160281											3	3	2.4	7.03	1.9e-11
[169]	17939	15598.6						4	4	27.9	4.71	1.5e-07
[170]	8144	83701.4	2	3		4	4.99	4	9	6.3	4.96	4.8e-09
[171]	450	41182.2	4	6		13.3	4.71	3	4	12.7	3.96	2.1e-08
[172]	10692	108506	3	4		5.7	6.37	3	4	5.7	6.09	1.5e-10	1	2	1.6	2.65	4.4e-06
[173]	16300	30102.6	3	6		15.2	5.56	2	3	8.7	4.52	7.8e-08
[174]	18123	19952.6	1	1		10.5	5.72	3	4	26.7	5.9	1.2e-08
[175]	5585	28736.6	3	3		13.8	4.06	4	7	16.9	4.32	9.1e-07	1	1	5.1	2.44	2e-05
[176]	8518	79190.1	3	3		6.8	5.75	2	3	5.5	6.13	9.1e-10
[177]	18701	34633.4	2	5		8.3	5.62	3	5	11	5.74	2e-09
[178]	3386	68826.3	1	2		1.3	1.11	4	6	6.3	4.76	7.1e-08	3	4	4.1	1.68	6.1e-05
[179]	7691	92224.7	2	7		4.1	5.09	3	9	5.6	5.25	5.3e-09	1	2	2	2.04	5.5e-06
[180]	7942	16761.7	3	4		30.6	5.19	1	1	6.1	1.92	0.0002	1	1	6.1	1.68	0.00024
[181]	8828	93839.2	3	4		3.4	2.68	5	6	5.5	3.49	4.9e-07	1	1	1.1	1.03	0.00021
[182]	5704	26810.5						3	3	19.7	4.72	1.6e-07
[183]	7430	37246.4	2	3		10.7	6.01	3	4	13.1	5.19	1.1e-08
[184]	9092	73160.7						3	4	6.3	4.95	8.6e-10
[185]	4749	51865.9						4	5	13.7	4.1	1.3e-07
[186]	4018	21426.9	4	9		26	3.6	4	8	20.8	3.65	2.3e-07	4	4	24.5	3.04	4.2e-06
[187]	11655	98132.5	1	1		2.3	5.56	2	5	4.4	6.39	4.9e-11
[188]	3253	52834.4	2	5		5.1	5.89	3	11	7.9	5.79	7e-10	1	1	3.3	3.32	8.9e-08
[189]	3203	91193.3	5	5		5.2	3.44	4	4	4.6	1.43	3.4e-05	1	1	1.2	1.56	3.3e-05
[190]	12147	18782.6	3	3		16	4.48	2	2	8.9	4.71	2e-08	2	3	8.9	4.61	3.2e-08
[191]	6375	12817.3	3	3		18.4	5.06						2	2	18.4	4.17	4e-08
[192-1]	19928	20929.4	2	4		7.7	1.43	3	8	7.7	1.23	0.0001	2	5	7.7	0.91	0.00075
[193]	8371	18777.4	3	3		16.3	4.85	2	2	12.7	4.81	1.8e-08	4	4	20.5	4.34	7.7e-08
[194]	7384	37731.5	3	5		15.2	4.94	2	5	11.1	4.26	5.9e-10
[195]	12681	73747.8	3	3		6.8	4.51	1	3	2.3	5.06	5e-09	1	2	2.3	3.29	3.7e-07
[196]	13083	49595.1						3	4	7.4	5.15	1.6e-09	3	3	5.7	2.84	5.4e-07
[197]	5970	16451	3	5		24.3	5.15	3	6	17.4	2.32	2.9e-05	4	5	24.3	2.6	9.9e-06
[198]	6589	26689.8	1	1		6	5.12	3	3	15.3	4.53	2.2e-08
[199]	8572	56688.3	1	2		4.1	8.07						2	3	7.2	6.2	1.3e-10
[200]	9592	84035.5	4	6		5.6	3.9	3	7	4.3	2.89	1.7e-06
[201]	8081	24987.4	3	4		22.6	4.71
[202]	335	23060.8	3	3		13.8	4.76	1	1	7.9	4.62	1.1e-07
[203]	425	18938.7	1	2		5.6	2.28	3	5	25.3	4.21	1.4e-07
[204]	5396	116424						3	3	5.6	4.58	1.6e-08
[205]	10106	425788	2	2		0.7	6.18						4	5	1.2	3.22	1.1e-06
[206]	16614	31266.9	2	2		8.3	3.79	3	4	11.6	4.51	2.5e-08
[207]	4858	17444.2	2	3		22.2	5.18	2	3	22.2	5.1	1.5e-08	2	2	22.2	4.28	2.8e-07
[208]	18922	26220.8	3	4		15.9	4.02	2	2	9	3.15	1.2e-05
[209]	11141	123489	3	3		3.2	4.62	3	3	2.4	1.47	0.00017
[210]	8855	40232.6	3	3		8.4	3.61	1	1	3.1	3.64	2.4e-07	3	3	8.7	3.67	6.8e-07
[211]	20007	37220.5	4	4		11.6	3.53
[212]	7725	31313.2	2	3		10.1	6.19
[213]	8301	68801.6	4	9		7.7	3.14	4	9	7.7	2.98	2.6e-06	2	4	3.3	2.78	6.8e-06
[214]	10045	95123.1	3	3		5.7	2.2	4	4	6.5	3.13	5.1e-07
[215]	10410	40657.2	2	2		8.5	5.01	1	1	4.9	4.7	2.6e-09
[216]	8509	32990.1	1	1		4.1	1.47	6	9	18.7	2.6	1e-06
[217]	5445	23449.7	1	2		5.1	3.56	3	3	11.7	3.43	1.2e-06
[218]	7250	100172	2	2		3.7	5.42	1	1	1.7	1.39	1.5e-05
[219]	5843	48998	2	2		6.5	4.62	2	4	6.5	4.84	2.7e-08
[220]	13337	29815						2	2	12	5.61	1.9e-09
[221]	9951	54861.1	1	1		2.8	5.56	2	2	4.2	5.35	4.5e-08
[222]	2347	40826.2	3	3		16.4	3.25	2	2	10.8	4.52	4.3e-08
[223]	2573	38025.5						2	2	8.6	4.83	4e-09	1	1	3.9	3.93	1.2e-07
[224]	8652	16737.2						2	2	17.2	4.78	1.3e-07
[225]	11316	19987.9	4	4		15.1	2.17	5	8	20.1	2.17	2.7e-06	4	4	15.1	1.7	2e-05
[226]	20501	12004.2	3	3		27.1	3.32	2	3	16.8	2.24	6.9e-06	1	1	10.3	1.87	7.5e-05
[227]	6702	16835.4	3	5		20.7	1.4	3	5	24	4.35	5.2e-09
[228]	17158	42465.9	2	2		7.8	5.47
[229]	3372	25359.4	3	3		17	3.18	2	4	8.3	3.24	8.7e-07
[230]	7113	24322.2	2	3		16	4.77	2	3	16	3.08	8.3e-06	1	1	5.2	3.01	1.5e-06
[231]	12660	34298.1	2	2		8.8	5.04	2	2	7.8	4.78	6.1e-08	1	1	4.9	3.84	8e-08
[232]	5143	23031	2	2		8.4	1.94	1	1	5	1.62	2.8e-05	2	2	11.4	4.53	1.9e-07
[233]	3058	18118.4	1	1		13.2	4.65						3	3	22	3.14	5.6e-07
[234]	6049	37595	1	1		3	1.9	2	2	11.1	4.42	4.1e-08
[235]	9091	80757.6	5	5		7.1	2.21	1	1	2.8	1.42	7.7e-05	2	2	3.8	1.72	3.5e-05
[236]	521	13557.7	3	4		19.2	3.44	2	3	15	3.45	1.5e-05	2	2	15.8	2.79	0.00015
[237]	266	27162.3	2	2		11.2	4.79	2	3	11.2	4.45	7.5e-09	1	2	4.8	2.72	9.8e-06
[238]	8360	58036.4	2	2		4.2	4.29	2	4	4.2	5.39	2.5e-09
[239]	7644	25726.5	1	1		6.4	4.02	2	2	9.8	5.03	1.9e-08
[240]	10557	69226.3	1	2		3.5	4.39	2	8	5.1	5.09	1.3e-09
[241]	8804	67299.4	3	3		5.4	3.81	1	1	2.8	4.45	7.9e-08
[242]	7661	44547.3						3	3	8.5	3.39	2.9e-06
[243]	7324	17866.8						3	4	31.6	3.35	2.2e-07
[244]	6508	20273.2	3	3		20.7	2.84
[245]	13126	237670	3	3		1.4	3.12	1	1	0.5	2.42	1.2e-06	2	3	1	3.39	8e-08
[246]	10478	90281.6						2	2	3.1	4.82	1e-08
[247]	7885	30780.2	1	1		4.8	4.37	2	3	9.2	4.28	2.7e-07
[248]	3265	20052.9	2	3		13	1.35	2	6	13	4.68	7.7e-09
[249]	8594	24007	3	3		13.8	2.83	2	4	9	3.52	4.8e-07	2	2	9	3.37	9.1e-07
[250]	17881	19496.5	3	3		14	3.49	2	2	9.9	3.47	8.2e-06
[251]	5069	21284.6	2	2		7.3	1.81	3	3	13.6	3.53	1.8e-07
[252]	17672	49115.7	2	2		6.1	4.02	2	2	6.1	3.88	1.4e-07
[253]	9929	82465.9	2	3		2.9	4.49	2	4	2.9	3.7	1.6e-06	2	4	2.9	3.69	8e-07
[254]	5334	13245.2	2	2		23.1	4.34
[255]	9689	63665						3	4	9.2	2.87	5.3e-06
[256]	17993	40197.7	1	1		3.7	4.04	2	4	3.7	3.64	2.3e-07
[257]	21123	27633.4	2	3		11	3.71	2	2	9.8	2.61	3.4e-06
[258]	6810	46832.3	1	1		3.4	4.37	2	2	5.8	4.76	2.6e-08
[259]	16835	19084.2	2	2		12.9	4.24	2	2	12.9	3.91	1e-07	1	1	4.7	2.04	0.00019
[260]	10788	175967	1	1		1.2	7.07	1	1	1.2	6.9	1.7e-10	1	1	1.2	6.89	4.3e-10
[261]	11498	20669.8	2	5		10.5	3.25	3	5	14.9	2.93	1e-05	2	2	10.5	3.04	6.4e-06
[261-1]	11499	18555.2	1	2		4.6	1.95	2	2	9.2	1.97	5.9e-05	1	1	4.6	2.03	2.1e-05
[261-2]	11502	37194.8	1	2		2.3	1.95	2	2	4.6	1.97	5.9e-05	1	1	2.3	2.03	2.1e-05
[261-3]	11503	34732.8	1	2		2.4	1.95	2	2	4.8	1.97	5.9e-05	1	1	2.4	2.03	2.1e-05
[262]	2714	19608.3	3	3		18.9	2.77	3	3	18.9	2.87	1.3e-06
[263]	5888	111978	1	1		1.3	2.36	2	4	3.6	4.28	2.1e-07	1	1	1.3	2.73	6.6e-06
[264]	18985	19508.6	2	3		14.7	3.45	1	1	7.6	4.22	8.1e-09	1	2	7.6	2.89	2.5e-06
[265]	9821	35760.7	1	1		3.7	4.16	2	2	8.4	3.7	3.7e-06	1	1	3.7	3.74	4.8e-06
[266]	4918	21218.1						1	3	10.6	6.56	1e-09
[267]	9333	65621.1	1	2		2.8	6.52	1	1	2.8	5.39	1.7e-10
[268]	3066	56218	2	2		7.2	2.32	2	5	6	3.64	2e-07
[269]	11366	40693.1						2	2	7.1	3.28	1.7e-06	1	1	3.7	2.44	2.9e-06
[270]	13113	14552.9						3	3	14.7	2.48	1.3e-06	1	1	7	1.96	4.5e-06
[225-3, 270-1]	5459	17276						3	3	12.3	2.16	2.7e-06	1	1	5.8	1.96	4.5e-06
[225-4, 270-2]	5460	11649.9						3	3	18.4	2.16	2.7e-06	1	1	8.7	1.96	4.5e-06
[225-5, 270-3]	11310	12444.7	1	1		8.1	2.14	2	4	16.2	2.48	1.3e-06	1	1	8.1	1.66	2e-05
[271]	13273	62351.8	2	2		4.3	3.25	2	2	4.3	3.15	7.2e-06	1	1	1.6	2.89	1.5e-06
[272]	19871	24073.2	2	2		10.6	3.31	1	2	6	3.4	6.3e-07
[273]	1037	13234.2	2	2		19.3	3.95
[274]	13015	109439						1	1	1.8	6.22	7.2e-10
[275]	8131	20366.6						1	1	9.2	6.11	2.1e-09
[276]	672	39529	1	1		3.2	3.19	2	2	5.9	3.11	1.3e-05
[277]	11142	47719.2	2	2		5	2.64	3	4	10.6	2.49	1.3e-05
[278]	2064	21694.2	3	3		14.8	2.29
[279]	7681	96275.3	2	2		2.2	2.33	3	3	3.7	2.37	3.5e-06
[280]	10871	22603.8	1	2		8.7	5.72
[281]	10030	273812	1	3		0.5	5.62	1	4	0.5	5.68	1.6e-08	1	1	0.5	4.53	7.5e-08
[282]	16191	54403.1	1	1		1.6	0.96	3	3	3.8	2.51	8.1e-06
[283]	18713	13510.8	1	1		14.4	5.66	1	1	14.4	5.64	5e-09
[284]	9293	19707.9	2	2		16.5	2.84
[285]	14506	17563						1	2	12.4	5.54	1.4e-09
[286]	11686	66070.1						2	3	2.6	3.37	2.9e-07
[287]	9661	45219.6						1	1	3.7	5.43	1.5e-08	1	1	3.7	4.41	1.1e-07
[288]	9610	138359						1	1	1.5	5.4	1.3e-09
[289]	2213	24122.6	1	1		6.8	5.3
[290]	10973	70592.6											1	3	2.3	5.29	2.1e-09
[291]	1777	40758.5						1	1	5.2	5.26	2.9e-10
[292]	717	45049.1	1	1		3.8	3.74	1	1	3.8	5.26	6.3e-09
[293]	4191	16055.7	1	2		13.4	5.21	2	3	18.3	2.91	1.4e-06
[294]	11557	33160.5											1	1	7.1	5.21	1.3e-09
[295]	8391	92879.7						1	3	1.4	5.2	1.9e-08
[296]	6809	32628.9						2	4	9.4	3.37	1.6e-07
[297]	7852	97626.3	1	1		2	3.25	1	2	2	5.05	2e-08
[298]	17024	23189.7	3	3		13.2	2.11
[299]	7189	114419	2	2		2.7	2.89
[300]	10086	81764.8	1	2		2.9	1.68	1	2	2.9	1.76	4.5e-06	3	3	5.4	2.03	1.3e-05
[301]	9552	43593.2	1	2		4.9	5.01	1	3	4.9	4.15	9.8e-09
[302]	6453	23047.9	1	2		7.3	4.97	1	1	7.3	3.65	3.2e-07	1	1	7.3	1.49	0.00025
[303]	16160	79562.2						1	1	3.1	4.89	6e-09
[304]	17897	104914	1	2		2.2	4.74	1	2	2.2	4.85	1.6e-09
[305]	9340	11011	2	2		15.8	2.79	2	2	15.8	2.83	7.4e-05
[306]	6893	61099.9						1	1	2.5	4.73	9.7e-09
[307]	13086	55126.8	2	2		4.4	2.36
[308]	6915	13620.6						1	1	13.6	4.63	2.1e-07
[309]	3231	54752.9	1	2		3	4.62	1	2	3	4.13	3.6e-07	1	2	3	3.45	2.7e-07
[310]	10121	65287.8	2	2		4.4	2.58	1	1	1.5	2.43	1.8e-05	1	2	1.5	1.91	0.00014
[311]	7973	31929.5						1	1	7.2	4.61	4.5e-09
[312]	5855	24772.8	1	1		7	4.55
[313]	6883	19045.4						1	1	14.7	4.53	2.4e-09
[314]	7700	51101.5						2	2	6.1	3	2.4e-07
[315]	19124	18048.4											2	2	12.1	2.91	7.1e-08
[316]	7247	43199.4											2	5	5.6	2.62	3e-06
[317]	306	39068.5	1	1		4.4	4.46
[318]	6051	47155.2	1	2		4.3	4.36	1	3	4.3	4.44	4e-09
[319]	4211	82319.9	1	1		2.5	4	1	1	2.5	4.41	1.6e-08
[320]	20325	20586.3	3	4		13.7	1.97	1	1	5.5	1.14	5.6e-05
[321]	3567	58088.6	1	1		4.1	4.26
[322]	5552	38354.5						1	1	3.9	4.24	5e-07
[323]	1801	12210.2	2	3		14.7	2.64	2	2	14.7	2.21	2.4e-05
[324]	7804	30600.5	1	1		4.8	3.95						1	1	4.8	4.22	4.2e-07
[325]	7854	38492.6						1	1	3.6	4.22	2e-07
[326]	7708	15625.5						1	1	14.2	4.2	1.2e-08
[327]	7522	66122.9	2	2		3	2.4	3	3	4.2	1.81	3.9e-05
[328]	17900	24810.3	1	1		6	4.07	1	1	6	4.17	1.3e-07	1	1	6	2.57	9.4e-07
[329]	696	73608.9	1	1		2	1.45	1	1	2	4.15	1.2e-07
[330]	6680	158680											2	3	1.2	2.39	1.3e-06
[331]	3384	45189.8	1	1		3.4	4.13	1	4	3.4	3.94	5.7e-07
[332]	4048	80739.3						2	4	4.3	2.27	4.4e-06	2	3	2.1	2.09	1.1e-05
[333]	16592	64638.8						1	1	2	4.07	1.3e-07
[334]	4004	69717.7	1	1		2.6	3.32	1	3	2.6	4.06	8e-09
[335]	7134	70353.7						1	1	1.9	4.03	1.6e-06
[336]	11734	98027.4						1	1	2.1	4.02	8.5e-08
[337]	2595	19736.3						1	1	6.4	4.01	4.9e-08
[338]	131	34130.8						2	2	5.2	2.39	4.7e-05
[339]	5689	48529.8	1	1		3.3	3.96	1	1	3.3	3.17	1.7e-07
[340]	3209	83290	1	1		1.6	3.95						1	1	1.6	3.78	3.5e-07
[341]	11792	60644.4						1	1	3.7	3.94	2.8e-08
[342]	13087	35545.1						1	1	3.4	3.92	1.8e-07
[343]	11843	57256.3						1	2	2.5	3.9	7e-07
[344]	18803	16849.4	1	1		12.2	2.12	1	1	12.2	3.86	3.8e-08
[345]	7486	14027.5	3	13		18.4	0.52	6	9	28	0.91	0.0017	4	9	23.2	0.88	0.0034
[346]	10874	34437.8						2	2	9.5	2.12	9.6e-06
[347]	17371	18291.2											1	1	6.3	3.8	2.3e-08
[348]	8068	64824	1	1		1.8	2.76	1	1	2.3	3.78	1.7e-07
[349]	8504	15444.4	1	2		14.4	1.9	1	1	14.4	3.77	2.4e-07
[350]	5469	52786.2	1	1		3.2	3.73						1	2	3.2	2.73	2.5e-06
[351]	3433	29461.5	1	2		7.6	3.73	1	1	7.6	1.45	7.4e-05
[352]	3895	66730.4						2	2	3.8	1.9	8.2e-06
[353]	4636	14663.9	2	2		12.8	2.2						2	2	12.8	2.13	1.5e-05
[354]	6776	35507.5						1	1	3.5	3.68	4.9e-07
[355]	18389	25181.7						1	1	4.7	3.61	7.2e-07
[356]	9651	34443.5						1	1	4.5	3.55	2.2e-07
[357]	7243	112133	1	1		1.5	3.54
[358]	5011	28593.1						1	1	5.2	3.54	3e-06
[359]	5444	115588						1	1	1.2	3.51	2e-07
[360]	8601	43492.4	1	1		4.9	3.39	1	1	4.9	3.51	9.4e-08
[361]	5721	21599.1	1	2		3.7	0.88	2	2	8.5	1.95	0.00023	1	1	3.7	0.73	0.00067
[362]	9258	37138.2	1	1		3.6	3.09						1	1	3.6	3.49	2.3e-07
[363]	320	24814.4	1	1		6.4	3.49
[364]	20854	13420.7	1	1		12.7	2.33	1	1	12.7	3.49	3.7e-07
[365]	16776	19389.2						2	2	8.2	1.04	6.1e-05	3	4	13.5	1.45	5.3e-06
[366]	1078	14441	1	1		10.3	2.51	1	2	10.3	3.39	1.3e-07
[367]	7926	37872.4	1	1		3.6	2.33	1	1	3.6	3.35	1.7e-06
[368]	1997	19876.1						1	1	9.3	3.31	9.5e-07
[369]	9794	83332.8	1	1		2	3.28	1	1	2	2.61	1.3e-06
[370]	7358	35249.3						1	1	3.7	3.26	1.1e-06	1	1	3.7	2.49	1e-05
[371]	4141	61658.4	1	1		2.6	3.26						1	1	2.6	2.27	1.8e-05
[372]	2607	18035.2	1	1		9.8	2.97	1	1	9.8	3.25	9.9e-07
[373]	13761	12727.8	1	1		10.3	3.25	1	2	10.3	2.86	1e-06
[374]	11116	226112											1	1	0.8	3.22	2.1e-06
[375]	11728	79319.7											1	1	2.2	3.21	1.9e-07
[376]	1882	60892.5	1	1		2.6	3.2	1	1	2.6	2.04	1.4e-05
[377]	16292	124312	1	2		1.8	3.18
[378]	8297	241894	1	1		0.7	3.15	1	1	0.7	2.61	7.6e-07
[379]	9022	27322.8						1	1	4.8	3.15	7.9e-07	1	1	4.8	2.98	1.2e-06
[380]	8879	49355.9						1	1	3.9	3.11	3.2e-06	1	1	3.9	1.08	7.7e-05
[381]	17739	20149.3	1	1		5.6	3.1
[382]	10388	101446	1	1		1.2	2.72	1	1	1.2	3.1	6.6e-07
[383]	3962	28589.1						1	1	3.1	0.9	0.00066	4	4	11.3	1.12	0.00036
[384]	14825	46971.5						1	1	2.9	3.06	1.6e-06
[385]	20347	22965.8	2	2		7.5	1.82						1	1	3.8	1.71	2.7e-05
[386]	9631	54036.7	1	1		3.3	3.03
[387]	3368	86853.9						1	1	1.7	2.99	1e-06
[388]	14937	18018.4	1	1		7.2	2.98
[389]	2727	19699.4						1	2	7	2.97	1.3e-06
[390]	13901	14894.7	1	1		9.9	2.94
[391]	16981	29812.5						1	2	4.9	2.91	1.5e-06
[392]	7375	57039.9	1	1		1.9	2.9	1	2	1.9	2.74	2.4e-06	1	1	1.9	2.53	1.7e-06
[393]	15589	29462.3	1	1		3.5	2.87
[394]	20707	22073.8						1	1	6.5	2.85	4e-07
[395]	9662	95112.5	1	1		1.8	2.49	1	1	1.8	2.85	3.6e-06
[396]	5857	172519	1	1		0.8	2.82
[397]	366	11427.5	1	1		10	2.81	1	1	10	2.3	1.2e-05	1	1	10	1.25	5.1e-05
[398]	9059	126158						1	2	0.8	2.76	1.7e-06
[399]	2024	32289.4						1	1	3.5	2.75	2.3e-06
[400]	8167	73560											1	1	2	2.75	1.1e-06
[401]	8344	27578.1						1	1	6.6	2.73	5.4e-07
[402]	10877	126108											1	1	0.9	2.71	7.6e-06
[403]	16209	25177.7						3	6	13.4	1.27	0.00015
[404]	9441	49284.7	2	2		3.5	1.69	1	2	1.6	0.97	0.0012	2	2	3.5	1.61	3.7e-05
[405]	17604	45549.4	1	1		3.9	1.08	1	3	3.9	2.63	9.6e-07
[406]	3564	38596.3						1	1	3	2.62	3.3e-06
[407]	6728	126426						1	1	1.2	2.57	6e-07
[408]	5666	36340.5						1	1	4.6	2.53	9e-06
[409]	985	22939.3	1	1		6.8	2.53
[410]	641	90737.7						1	2	1.8	2.51	5.3e-07
[411]	5325	24102.7	1	1		10.3	2.5
[412]	7534	21616.5	1	1		5.8	2.05						1	1	5.8	2.43	2.8e-06
[413]	11565	24407	2	2		7.6	1.44
[414]	6874	47057	1	1		2.6	2.4
[415]	5636	26541.9	1	1		5.6	2.39
[416]	8480	87868.6											1	1	2.7	2.36	4.8e-06
[417]	10911	68432.3						1	1	2	2.35	5.6e-06
[418]	9559	21913.3	1	1		5.3	2.33
[419]	7560	16719.1						1	2	8.3	2.33	7.3e-06
[420]	3536	29910.4						1	1	4.2	2.33	9.5e-06
[421]	19358	17275.8						1	1	17.1	2.32	1.1e-05
[422]	17477	46103.2						2	2	9.6	1.34	4.5e-05
[423]	4200	27670.4	1	1		2.8	0.75						1	1	4.4	2.28	6.7e-06
[424]	12130	21991.2						1	1	5.7	2.22	6.1e-05	1	1	5.7	2.02	0.00011
[425]	17988	12387.6											1	1	7.9	2.21	8.3e-06
[426]	15402	19606						1	1	9.2	2.17	4.5e-06
[427]	10120	86398.3	1	1		1.5	2.14
[428]	5701	12359.6						1	1	10	2.14	3.7e-05
[429]	9948	32793.9						1	3	2.8	2.1	9.5e-05
[430]	4618	92643.8						1	1	2	2.09	1.4e-05
[431]	4418	60530.2	1	2		2.5	1.73	1	3	2.5	1.8	2.8e-05	1	1	2.5	2.09	8.3e-06
[432]	16601	12115.1	1	1		8.3	2.07
[433]	4081	61105.3						1	1	3.4	2.04	4.6e-06
[434]	11501	37350.5	1	2		2.3	1.95	1	1	2.3	1.97	5.9e-05	1	1	2.3	2.03	2.1e-05
[435]	6881	58612.5						1	1	2.2	2.03	1.9e-05
[436]	5146	51242.3						1	1	3.4	2.02	7.6e-06
[437]	12138	119096						1	1	0.9	1.99	7.3e-05
[438]	12340	40229.2											1	1	2.8	1.98	1.7e-05
[439]	9944	55235.5						1	2	4.3	1.98	4.6e-05
[440]	20778	14437.5											1	1	7.9	1.96	1.2e-05
[441]	6327	16323.2											1	1	7.4	1.95	6.4e-06
[442]	5214	23082.2						1	1	5.9	1.89	9.5e-06
[443]	10429	61080.9	1	1		3.6	1.87	1	2	3.6	1.31	7.9e-05
[444]	5524	45615.8	1	1		2.2	1.86
[445]	6213	51630.8	1	2		1.8	1.84
[446]	8024	11762						1	2	10.4	1.83	1.4e-05
[447]	16374	28008	2	3		6.3	1.31
[448]	5834	86023.8											1	1	2.8	1.76	1.3e-05
[449]	14743	14951.2	2	2		11.3	1.21
[450]	4604	25499.1						1	1	7.9	1.73	4.5e-06
[451]	7930	62395.6											1	1	2.4	1.7	3.7e-05
[452]	9967	33321.2	1	1		4.6	1.65
[453]	98	43037.7											1	1	2.5	1.63	0.00026
[454]	15246	23663.8	1	2		4.8	1.6	1	1	4.8	1.07	0.00019
[455]	5969	40127.1						1	1	3.3	1.6	0.00017
[456]	6707	22953.3	1	2		4.5	1.57	1	1	4.5	1.28	0.00016
[457]	8635	144750	1	1		1	1.52	1	1	1	0.91	0.00063
[458]	12871	41141.7						1	1	4.9	1.51	4.3e-06
[459]	3393	29129.9	1	1		4.3	1.49
[460]	18329	16403.3	1	2		5.7	1.48	1	1	5.7	1.04	0.00036	1	1	5.7	1.44	6.8e-05
[461]	6359	15907.5	1	1		13.2	1.46
[462]	14046	39662.5						1	1	7	1.45	7.4e-05
[463]	9648	55183.9						1	1	3.8	1.43	7.8e-05
[464]	4370	33679.3											1	1	3.7	1.4	3.5e-05
[465]	4333	36053.1						1	1	6.9	1.4	0.00012
[466]	5498	22872.4						1	1	3.8	1.37	0.00075
[467]	5751	11426.1						1	1	12	1.36	6.9e-05	1	1	12	1.16	9.8e-05
[468]	4834	13748.1	1	1		8.2	1.36	1	1	8.2	1.13	8.6e-05
[469]	21308	22303.3						1	1	4.7	1.35	0.00016
[470]	14180	16895.9						1	1	6.4	1.33	3.7e-05
[471]	19325	14032.6	1	1		11.9	1.32
[472]	11531	55808.2						1	1	2.9	1.31	4.6e-05
[473]	225	22740.8						1	1	7.5	1.3	6.5e-05
[474]	14666	14087.8											1	1	6.5	1.27	0.00079
[475]	1989	13474.3											1	1	8.3	1.25	0.00013
[476]	4247	28506											1	1	3.7	1.22	0.00039
[477]	20227	12023.8	1	1		10.3	1.21	1	1	10.3	1.19	0.00034
[478]	1885	40533.9						1	1	2.8	1.19	0.00013
[479]	6238	26520.4						1	1	8.8	1.18	0.0001
[480]	13839	17343.5						2	2	7	0.72	0.00031
[481]	16407	11976.4	1	6		6.6	1.1	1	5	6.6	1.16	0.0005	1	9	6.6	1.1	0.00058
[482]	12205	52562.1						1	1	2.4	1.15	7.8e-05
[483]	8495	40619						1	1	6.3	1.15	0.00017
[484]	9223	16019.5	1	1		9.3	1.13
[485]	3813	19117.4						1	1	5.2	1.12	0.00023
[486]	10634	105175	1	1		1.6	1.1
[487]	1273	29223.6	1	2		3.8	1.04	1	3	3.8	1.09	0.00019	1	3	3.8	1.1	0.00015
[488]	1527	45656.5						1	2	3.2	1.06	0.00021
[489]	13169	27256.8	1	7		8.8	0.73	1	5	8.8	0.96	0.0018	1	5	8.8	0.85	0.0023
[490]	4251	42053.7											1	1	1.8	0.87	0.0015
[491]	11350	92820.8	1	2		0.8	0.82						1	3	0.8	0.86	0.0015
[492]	8659	65715.5						1	1	1.2	0.85	0.00024
[493]	5634	38177.7	1	1		2.4	0.84
[494]	17450	25859.7	1	1		4.4	0.81
[495]	4407	16761.4						1	2	4.7	0.77	0.0073
[496]	10383	42895.3						1	1	2.4	0.75	0.0017
[497]	362	17973.3	1	1		5.2	0.74
[498]	5056	71425.1						1	1	2.3	0.29	0.009	1	1	2.3	0.72	0.0039
[499]	8469	45176.7						1	1	1.9	0.71	0.0031
[500]	3062	21171.5	1	2		7.6	0.67						1	3	7.6	0.71	0.0022
[501]	4531	12979.2	2	2		7.2	0.39						1	1	7.2	0.67	0.00083
[502]	16868	16917.4	2	3		9.5	0.51	1	1	4.8	0.49	0.0079
[503]	8988	12954.2	1	1		5.9	0.65
[504]	14069	17164.3	1	1		6.6	0.63
[505]	695	15403.9						1	1	4.7	0.6	0.0033
[506]	10775	15989.6	1	1		6.5	0.57
[507]	7636	23492.7	1	1		4.1	0.57
[508]	16329	16295.3	1	1		5.5	0.42						1	2	5.5	0.57	0.0027
[509]	20390	14663.6	1	1		6.5	0.52
[510]	11801	176791											1	5	0.6	0.52	0.0017
[511]	13754	1.22524e+06						1	1	0.1	0.47	0.0055
[512]	8211	53222.5											1	1	2.2	0.36	0.0068
[513]	5046	15555.6	1	1		8.1	0.36	1	1	0.36	0.0068
[514]	15124	14656.9											1	1	7.9	0.35	0.0076
[515]	17150	15488	1	3		5.2	0.26	1	1	0.35	0.0076

## Sheet: Figure 2D
Pigment
Rank	Acc #	# Unique Peptides	Peptide Count	Protein MW
[8]	11724	12	22	59799.8
[9]	5905	8	16	30257.2
[7]	21216	11	16	52459
[17]	11240	4	13	98187.6
[19]	10106	7	9	425788
[16]	5469	5	8	52786.2
[14]	9330	6	8	314694
[5]	P00784	11	22	38922.3
[15]	P02769	6	6	69294.1
[10]	P05994	10	13	39024.2
[12]	P14080	6	8	39415
[11]	P35059	6	22	11381.5
[3]	P85084	11	38	26541.3
Extracted Granules
Rank	Acc #	# Unique Peptides	Peptide Count	Protein MW
[2]	11724	22	32	59799.8
[5]	21216	15	18	52459
[10]	5905	7	13	30257.2
[11]	13189	10	11	394167
[20]	9330	7	9	314694
[23]	11240	4	8	98187.6
[17]	5469	6	6	52786.2
[22]	6812	4	5	70712.2
[29]	6955	4	5	41704
[27]	6680	3	4	158680
[28]	6946	4	4	25704
[15]	C3K2X8	7	9	43564.4
[8]	C3K2Y6	8	10	24076.1
[19]	P00761	5	9	24409.7
[3]	P00784	14	24	38922.3
[4]	P05994	13	19	39024.2
[1]	P85084	20	34	26541.3
[21]	Q3K5Y8	6	8	22559.9
[13]	Q3K603	7	8	19196.2
[18]	Q3KFU6	6	6	41267.8
[24]	Q4K556	5	6	23075.6
Granules
Rank	Acc #	# Unique Peptides	Peptide Count	Protein MW
[1]	10106	98	188	425788
[2]	11724	47	169	59799.8
[4]	21216	35	164	52459
[3]	6812	40	122	70712.2
[5]	9330	33	68	314694
[7]	9065	25	57	74337.2
[6]	13237	32	56	399473
[12]	5905	18	54	30257.2
[13]	3200	26	51	33145.1
[23]	11219	17	44	169384
[11]	16456	23	41	51439.8
[22]	5469	13	40	52786.2
[15]	8660	22	39	144308
[33]	9781	10	37	171258
[30]	5134	14	34	38428.5
[16]	7836	18	33	99564.5
[41]	20135	8	30	23964.5
[18]	13189	23	29	394167
[20]	16139	16	29	56514
[21]	17802	18	29	52151.3
[17]	9620	20	27	196544
[26]	6946	13	26	25704
[27]	6955	13	26	41704
[36]	6997	13	22	75891.3
[32]	9551	12	20	50254.4
[42]	6813	7	19	29680.6
[31]	13274	13	19	200250
[29]	9250	12	18	50181.1
[59]	11795	4	18	32252.4
[25]	10357	11	17	286950
[28]	16741	12	17	42011.5
[39]	13200	10	16	35741.7
[37]	20952	12	16	59037.4
[45]	11325	7	15	25236.1
[46]	5143	8	13	23031
[67]	2093	7	12	50609.8
[53]	8515	8	11	49985.8
[50]	9086	8	11	115974
[51]	10075	8	11	122027
[55]	10636	7	11	30234.9
[48]	11739	8	11	95005.6
[57]	6681	6	10	179782
[60]	9091	6	10	80757.6
[52]	1684	6	9	21913.6
[54]	8375	5	9	35184.3
[68]	11735	6	9	98269.5
[49]	11898	9	9	73182.7
[38]	13241	9	9	36612.3
[43]	8780	8	8	51430.5
[38-1]	13239	8	8	51705.9
[44]	5650	7	7	30203.9
[58]	10585	5	7	153033
[62]	11240	5	7	98187.6
[78]	13238	5	7	22327.3
[77]	17780	5	7	31649.3
[63]	5009	6	6	13804.6
[56]	10121	5	6	65287.8
[72]	13974	6	6	13595.8
[70]	8042	5	5	36652.8
[64]	8129	5	5	55615.6
[47]	8572	4	5	56688.3
[75]	9821	5	5	35760.7
[79]	11343	5	5	24219.2
[76]	12352	5	5	106438
[69]	12393	5	5	103528
[74]	1245	4	4	20504.2
[66]	6049	4	4	37595
[73]	7854	3	3	38492.6
[9]	P00784	19	90	38922.3
[19]	P05994	15	45	39024.2
[24]	P09870	16	21	59734
[34]	P35059	11	29	11381.5
[8]	P85084	24	121	26541.3

## Sheet: Figure 3b
	Average					Frame	227	R		G		B		228	R		G		B		229	R		G		B		230	R		G		B		231	R		G		B		232	R		G		B		233
Frame	Red	Green	Blue				0	226.737	0	109.895	0	96.5789		0	221.421	0	107.263	0	97.6842		0	203.053	0	108.316	0	107.632		0	176.947	0	125.158	0	117.947		0	154.79	0	164	0	123.579		0	169.79	0	201.105	0	123.105		0
i	209.075	110.623	93.0249				1	226.526	1	111.947	1	94.8947		1	221.158	1	109.474	1	99.1579		1	207.947	1	108.263	1	106.421		1	184.79	1	120.684	1	116.053		1	152.684	1	159.263	1	120.684		1	162.421	1	196.105	1	117.842		1
ii	204.003	108.615	96.7701				2	227.842	2	113.316	2	96.1053		2	221.895	2	110	2	99.9474		2	210.368	2	110.526	2	108.79		2	189.632	2	125.79	2	121.105		2	153.79	2	160.632	2	121.842		2	163.579	2	197.21	2	118.842		2
iii	190.64	114.199	104.044				3	229.263	3	115.632	3	98.3158		3	223.053	3	111.263	3	100.842		3	211.737	3	111.895	3	111.158		3	189.842	3	129.842	3	123.842		3	160.684	3	167.632	3	128.684		3	167.842	3	204.368	3	123.842		3
iv	169	133.776	115.967				4	230.842	4	117.158	4	99.7895		4	223.579	4	111.842	4	101.368		4	210.632	4	110.684	4	110		4	187	4	127	4	121.105		4	163.368	4	170.158	4	131.316		4	172.263	4	208.526	4	128.316		4
v	151.842	170.687	123.305				5	226.526	5	116.79	5	100.684		5	220.79	5	111.263	5	101.684		5	206.053	5	109.21	5	108.158		5	177.263	5	125.158	5	117.263		5	157.684	5	166.421	5	127.632		5	170	5	209.474	5	126.21		5
vi	168.861	204.518	119.175				6	223.684	6	113.79	6	97.7368		6	218.053	6	108.632	6	98.8421		6	203.895	6	106.895	6	106.053		6	176	6	124.158	6	116.263		6	153.053	6	161.632	6	122.895		6	165.947	6	205.21	6	121.842		6
vii	211.172	210.659	97.8283				7	213.474	7	110.053	7	97.0526		7	208.895	7	106.368	7	98.5789		7	195.158	7	108.526	7	104.79		7	167.316	7	129.21	7	115.632		7	147.842	7	161.79	7	119.105		7	161.947	7	201.21	7	115.053		7
viii	236.964	189.712	74.4737				8	207.474	8	104	8	91		8	203.105	8	100.842	8	93.1053		8	193.421	8	106.79	8	103.053		8	165.316	8	127.368	8	113.579		8	147.368	8	161.158	8	118.474		8	163.368	8	202.474	8	116.421		8
ix	239.695	140.909	67.6953				9	198.737	9	103.579	9	87.6842		9	194.79	9	103.105	9	93.5263		9	181.474	9	111.053	9	101.053		9	158.79	9	135.947	9	116.368		9	150.368	9	172.263	9	124.895		9	170.21	9	206.737	9	119.632		9
x	221.291	100.889	74.8587				10	197	10	101.684	10	85.8947		10	193.579	10	101.737	10	92.1579		10	182.79	10	112.21	10	102.316		10	160.21	10	137.421	10	117.737		10	155.684	10	177.632	10	130.158		10	174.316	10	210.79	10	123.842		10
							11	195.632	11	106.842	11	89.6842		11	190.263	11	107.368	11	95.4737		11	175.947	11	119.737	11	103.105		11	157.947	11	144.316	11	118.842		11	153.316	11	181.79	11	129.316		11	176.632	11	210.947	11	122.79		11
							12	197.316	12	108.316	12	91.3158		12	192.368	12	109.632	12	97.5789		12	178.526	12	122.21	12	105.947		12	161.368	12	147.79	12	122.368		12	156.158	12	184.684	12	132.21		12	178.579	12	212.684	12	124.421		12
							13	195.684	13	109.895	13	92.6316		13	191.368	13	111.316	13	99.2105		13	177.632	13	125	13	105.158		13	162.21	13	149.316	13	119.947		13	155.737	13	186.79	13	130.158		13	177.579	13	211.737	13	122.316		13
							14	196.579	14	110.947	14	93.5789		14	191.316	14	111.263	14	99.1579		14	176.79	14	124.263	14	104.474		14	159.737	14	146.684	14	117.421		14	150.158	14	181.21	14	124.632		14	172.316	14	206.474	14	117.053		14
							15	195.158	15	111.579	15	91.2632		15	189.105	15	111.474	15	97.3158		15	175.737	15	120.684	15	100.632		15	158.368	15	140.684	15	111.737		15	144.579	15	174.368	15	115.474		15	166.105	15	202.737	15	110.316		15
							16	195.053	16	111.263	16	91.2105		16	188.316	16	110.579	16	96.4211		16	173.474	16	118.316	16	98.2105		16	154.21	16	136.579	16	107.632		16	141.21	16	171.105	16	112.158		16	162.053	16	198.684	16	106.368		16
							17	194.21	17	112.316	17	85.7895		17	191.316	17	109.947	17	88.1579		17	178.316	17	117.053	17	94.4211		17	161.316	17	133.579	17	103.526		17	141.526	17	168.579	17	113.053		17	165.526	17	198.421	17	111.842		17
							18	194.684	18	112.842	18	86.2632		18	191.684	18	110.316	18	88.4211		18	179.21	18	118.158	18	95.4737		18	162.737	18	135.053	18	105		18	145	18	171.947	18	116.526		18	167.895	18	200.947	18	114.263		18
						Average		209.075		110.623		93.0249			204.003		108.615		96.7701			190.64		114.199		104.044			169		133.776		115.967			151.842		170.687		123.305			168.861		204.518		119.175
[truncated: 23 more columns]

## Sheet: Figure 7A
Wavelength	pH 1.90	pH 2.08	pH 2.21	pH 2.28	pH 2.36	pH 2.51	pH 2.70	pH 2.84		Wavelength	pH 3.01	pH 3.29	pH 3.97	pH 5.48	pH 6.12	pH 7.01	pH 7.74	pH 8.29	pH 8.85	pH 9.69	pH 9.88	pH 10.1	pH 10.27
300	0.509	0.585	0.57	0.547	0.552	0.545	0.539	0.55		300	0.563	0.57	0.619	0.773	0.831	0.842	0.835	0.838	0.841	0.834	0.83	0.833	0.833
310	0.472	0.532	0.516	0.494	0.492	0.485	0.472	0.472		310	0.479	0.477	0.507	0.646	0.727	0.742	0.741	0.75	0.758	0.767	0.763	0.757	0.757
320	0.441	0.495	0.481	0.461	0.458	0.452	0.438	0.434		320	0.445	0.443	0.475	0.614	0.698	0.711	0.711	0.715	0.734	0.737	0.733	0.723	0.723
330	0.403	0.457	0.446	0.427	0.425	0.419	0.406	0.403		330	0.414	0.414	0.452	0.598	0.689	0.697	0.698	0.7	0.711	0.722	0.717	0.706	0.706
340	0.353	0.409	0.4	0.385	0.382	0.376	0.369	0.366		340	0.376	0.38	0.423	0.581	0.679	0.686	0.688	0.692	0.706	0.721	0.718	0.705	0.705
350	0.325	0.381	0.376	0.363	0.36	0.352	0.348	0.346		350	0.353	0.358	0.403	0.564	0.664	0.671	0.674	0.681	0.703	0.724	0.722	0.709	0.709
360	0.32	0.378	0.372	0.36	0.356	0.348	0.345	0.343		360	0.349	0.352	0.399	0.561	0.659	0.667	0.666	0.672	0.695	0.716	0.714	0.701	0.701
370	0.329	0.387	0.38	0.37	0.364	0.357	0.354	0.352		370	0.357	0.361	0.411	0.579	0.67	0.682	0.671	0.671	0.681	0.692	0.684	0.672	0.672
380	0.345	0.405	0.395	0.391	0.381	0.378	0.374	0.373		380	0.38	0.385	0.443	0.63	0.723	0.733	0.714	0.701	0.683	0.67	0.654	0.649	0.649
390	0.367	0.429	0.418	0.417	0.405	0.404	0.4	0.401		390	0.411	0.421	0.493	0.71	0.813	0.82	0.797	0.771	0.726	0.689	0.661	0.644	0.644
400	0.384	0.449	0.435	0.434	0.425	0.425	0.424	0.427		400	0.44	0.454	0.542	0.793	0.907	0.915	0.891	0.859	0.797	0.742	0.708	0.676	0.676
410	0.395	0.465	0.452	0.448	0.442	0.443	0.443	0.448		410	0.464	0.482	0.589	0.875	1.002	1.014	0.993	0.957	0.887	0.822	0.782	0.74	0.74
420	0.408	0.486	0.472	0.462	0.46	0.46	0.459	0.466		420	0.485	0.506	0.626	0.943	1.08	1.096	1.079	1.044	0.975	0.909	0.864	0.81	0.81
430	0.408	0.494	0.477	0.465	0.466	0.465	0.463	0.471		430	0.49	0.512	0.641	0.98	1.124	1.143	1.131	1.1	1.039	0.978	0.93	0.868	0.868
440	0.382	0.473	0.456	0.445	0.445	0.444	0.442	0.449		440	0.468	0.49	0.621	0.968	1.114	1.137	1.131	1.109	1.066	1.02	0.973	0.906	0.906
450	0.351	0.442	0.428	0.419	0.417	0.416	0.414	0.418		450	0.437	0.456	0.583	0.921	1.066	1.09	1.091	1.079	1.057	1.029	0.987	0.918	0.918
460	0.327	0.413	0.401	0.394	0.39	0.389	0.385	0.386		460	0.404	0.419	0.534	0.842	0.976	1	1.006	1.002	1.001	0.99	0.955	0.888	0.888
470	0.306	0.383	0.372	0.365	0.359	0.358	0.351	0.35		470	0.365	0.375	0.469	0.724	0.838	0.861	0.871	0.878	0.901	0.909	0.884	0.825	0.825
480	0.278	0.341	0.33	0.323	0.317	0.313	0.304	0.301		480	0.313	0.316	0.384	0.574	0.66	0.678	0.694	0.708	0.755	0.774	0.76	0.715	0.715
490	0.259	0.312	0.301	0.294	0.288	0.281	0.272	0.269		490	0.279	0.28	0.333	0.481	0.549	0.564	0.577	0.592	0.645	0.66	0.649	0.615	0.615
500	0.233	0.269	0.26	0.254	0.247	0.239	0.23	0.226		500	0.235	0.23	0.264	0.356	0.4	0.409	0.419	0.431	0.483	0.491	0.485	0.467	0.467
510	0.206	0.229	0.221	0.216	0.209	0.2	0.19	0.186		510	0.194	0.183	0.198	0.243	0.266	0.272	0.281	0.293	0.338	0.348	0.348	0.34	0.34
520	0.183	0.195	0.187	0.183	0.177	0.169	0.158	0.153		520	0.159	0.147	0.149	0.165	0.173	0.179	0.187	0.198	0.234	0.246	0.25	0.247	0.247
530	0.167	0.171	0.164	0.159	0.153	0.148	0.137	0.131		530	0.133	0.123	0.12	0.121	0.123	0.127	0.133	0.142	0.166	0.177	0.181	0.179	0.179
540	0.158	0.159	0.151	0.145	0.141	0.137	0.126	0.119		540	0.118	0.111	0.106	0.101	0.1	0.104	0.109	0.114	0.129	0.138	0.14	0.138	0.138
550	0.151	0.149	0.14	0.135	0.131	0.127	0.116	0.11		550	0.107	0.102	0.095	0.086	0.083	0.087	0.09	0.093	0.1	0.105	0.106	0.105	0.105
560	0.146	0.144	0.134	0.128	0.124	0.12	0.109	0.103		560	0.099	0.094	0.086	0.075	0.072	0.074	0.077	0.078	0.082	0.083	0.085	0.082	0.082
570	0.143	0.139	0.129	0.122	0.118	0.113	0.103	0.098		570	0.092	0.088	0.079	0.066	0.062	0.064	0.066	0.066	0.068	0.067	0.071	0.066	0.066
580	0.14	0.136	0.124	0.119	0.114	0.109	0.099	0.093		580	0.087	0.083	0.074	0.059	0.054	0.056	0.057	0.057	0.058	0.056	0.064	0.056	0.056
590	0.137	0.133	0.121	0.116	0.11	0.105	0.095	0.09		590	0.083	0.079	0.069	0.054	0.048	0.05	0.051	0.05	0.05	0.048	0.056	0.048	0.048
600	0.134	0.13	0.118	0.115	0.107	0.102	0.09	0.088		600	0.08	0.075	0.065	0.05	0.042	0.045	0.044	0.044	0.043	0.041	0.045	0.041	0.041
610	0.132	0.127	0.115	0.113	0.105	0.099	0.089	0.086		610	0.078	0.072	0.062	0.046	0.038	0.04	0.038	0.038	0.038	0.036	0.04	0.036	0.036
620	0.129	0.125	0.112	0.111	0.102	0.096	0.086	0.083		620	0.075	0.07	0.059	0.043	0.034	0.034	0.033	0.034	0.033	0.031	0.034	0.031	0.031
630	0.127	0.123	0.111	0.109	0.101	0.094	0.085	0.081		630	0.072	0.067	0.057	0.04	0.031	0.03	0.03	0.03	0.03	0.028	0.028	0.028	0.028
640	0.125	0.121	0.11	0.106	0.1	0.092	0.084	0.078		640	0.07	0.064	0.055	0.037	0.029	0.027	0.027	0.027	0.027	0.025	0.025	0.025	0.025
650	0.122	0.119	0.109	0.103	0.099	0.089	0.082	0.076		650	0.068	0.061	0.053	0.034	0.026	0.025	0.025	0.025	0.024	0.023	0.022	0.022	0.022
660	0.121	0.116	0.108	0.1	0.098	0.087	0.081	0.075		660	0.066	0.059	0.051	0.032	0.024	0.023	0.022	0.022	0.022	0.021	0.02	0.02	0.02
670	0.12	0.114	0.107	0.098	0.097	0.085	0.08	0.074		670	0.065	0.057	0.05	0.03	0.023	0.021	0.021	0.021	0.021	0.019	0.018	0.018	0.018
680	0.119	0.113	0.106	0.097	0.096	0.084	0.079	0.073		680	0.064	0.056	0.049	0.028	0.022	0.02	0.02	0.02	0.02	0.018	0.017	0.017	0.017
690	0.118	0.111	0.105	0.096	0.095	0.083	0.078	0.072		690	0.063	0.055	0.049	0.027	0.021	0.019	0.019	0.019	0.019	0.017	0.016	0.016	0.016
700	0.117	0.111	0.104	0.095	0.093	0.083	0.077	0.072		700	0.063	0.055	0.048	0.026	0.02	0.018	0.017	0.018	0.019	0.016	0.015	0.014	0.014
710	0.116	0.11	0.103	0.095	0.091	0.082	0.076	0.072		710	0.062	0.056	0.049	0.026	0.019	0.017	0.016	0.016	0.019	0.015	0.014	0.013	0.013
720	0.116	0.11	0.102	0.094	0.09	0.082	0.075	0.071		720	0.061	0.056	0.048	0.025	0.018	0.016	0.015	0.016	0.018	0.014	0.012	0.012	0.012
730	0.115	0.109	0.1	0.094	0.089	0.081	0.074	0.07		730	0.06	0.056	0.047	0.024	0.017	0.015	0.014	0.015	0.016	0.013	0.011	0.011	0.011
740	0.115	0.109	0.099	0.093	0.088	0.081	0.073	0.069		740	0.059	0.055	0.046	0.024	0.017	0.014	0.014	0.014	0.015	0.012	0.011	0.01	0.01
750	0.115	0.108	0.097	0.092	0.086	0.08	0.071	0.067		750	0.058	0.054	0.046	0.022	0.016	0.013	0.013	0.013	0.014	0.011	0.009	0.009	0.009
760	0.113	0.107	0.095	0.092	0.085	0.079	0.07	0.065		760	0.057	0.052	0.045	0.021	0.015	0.013	0.012	0.012	0.014	0.01	0.008	0.008	0.008
770	0.111	0.107	0.094	0.091	0.084	0.079	0.069	0.064		770	0.057	0.051	0.045	0.021	0.014	0.012	0.011	0.012	0.013	0.01	0.008	0.008	0.008
780	0.109	0.106	0.093	0.09	0.082	0.078	0.068	0.063		780	0.057	0.05	0.045	0.02	0.014	0.011	0.01	0.011	0.012	0.009	0.007	0.007	0.007
790	0.108	0.105	0.092	0.089	0.082	0.078	0.068	0.063		790	0.057	0.05	0.045	0.02	0.013	0.011	0.01	0.01	0.01	0.008	0.006	0.006	0.006
800	0.106	0.104	0.091	0.087	0.082	0.077	0.068	0.062		800	0.057	0.05	0.045	0.019	0.013	0.011	0.009	0.009	0.009	0.007	0.005	0.005	0.005

## Sheet: Figure 7D
Absorbance values measured @ 430 nm (after normalization)
Pigment Granules				Animal Pigment				Synthetic Pigment
Sample #	pH	Intensity (AU) at 430 nm		Sample #	pH	Intensity (AU) at 430 nm		Sample #	pH	Intensity (AU) at 430 nm
1	2.03	0.107		1	2.04	0.107		1	2.27	0.107
2	2.09	0.106		2	2.14	0.109		2	2.55	0.097
3	2.3	0.099		3	2.4	0.092		3	3.25	0.104
4	2.45	0.099		4	2.6	0.091		4	3.38	0.109
5	2.69	0.093		5	3.02	0.088		5	3.55	0.116
6	2.91	0.089		6	3.15	0.093		6	3.97	0.131
7	3.05	0.084		7	3.31	0.093		7	4.4	0.154
8	3.2	0.082		8	3.52	0.094		8	4.89	0.176
9	3.38	0.079		9	3.89	0.084		9	5.37	0.194
10	3.66	0.08		10	4.38	0.07		10	5.8	0.206
11	4.02	0.082		11	4.56	0.064		11	6.2	0.218
12	4.37	0.08		12	4.97	0.062		12	6.5	0.223
13	5.02	0.078		13	5.42	0.073		13	6.92	0.233
14	5.47	0.078		14	5.52	0.069		14	7.24	0.24
15	5.85	0.078		15	5.81	0.056		15	7.53	0.25
16	6.04	0.08		16	5.93	0.054		16	7.83	0.258
17	6.38	0.078		17	6.11	0.084		17	8.15	0.265
18	6.53	0.08		18	6.3	0.06
19	6.87	0.081		19	6.48	0.051
20	6.98	0.082		20	6.87	0.04
21	7.4	0.083		21	6.95	0.052
22	7.55	0.086		22	7.15	0.05
23	7.99	0.085		23	7.42	0.056
24	8.22	0.084		24	7.5	0.062
				25	7.97	0.066
				26	8.15	0.069
Original absorbance values measured @ 430 nm (before normalization)
Pigment Granules				Animal Pigment				Synthetic Pigment
Sample #	pH	Intensity (AU) at 430 nm		Sample #	pH	Intensity (AU) at 430 nm		Sample #	pH	Intensity (AU) at 430 nm
1	2.03	0.107		1		0.584		1	2.27	0.202
2	2.09	0.106		2	2.14	0.586		2	2.55	0.192
3	2.3	0.099		3	2.4	0.569		3	3.25	0.199
4	2.45	0.099		4	2.6	0.568		4	3.38	0.204
5	2.69	0.093		5	3.02	0.565		5	3.55	0.211
6	2.91	0.089		6	3.15	0.57		6	3.97	0.226
7	3.05	0.084		7	3.31	0.57		7	4.4	0.249
8	3.2	0.082		8	3.52	0.571		8	4.89	0.271
9	3.38	0.079		9	3.89	0.561		9	5.37	0.289
10	3.66	0.08		10	4.38	0.547		10	5.8	0.301
11	4.02	0.082		11	4.56	0.541		11	6.2	0.313
12	4.37	0.08		12	4.97	0.539		12	6.5	0.318
13	5.02	0.078		13	5.42	0.55		13	6.92	0.328
14	5.47	0.078		14	5.52	0.546		14	7.24	0.335
15	5.85	0.078		15	5.81	0.533		15	7.53	0.345
16	6.04	0.08		16	5.93	0.531		16	7.83	0.353
17	6.38	0.078		17	6.11	0.561		17	8.15	0.36
18	6.53	0.08		18	6.3	0.537
19	6.87	0.081		19	6.48	0.528
20	6.98	0.082		20	6.87	0.517
21	7.4	0.083		21	6.95	0.529
22	7.55	0.086		22	7.15	0.527
23	7.99	0.085		23	7.42	0.533
24	8.22	0.084		24	7.5	0.539
				25	7.97	0.543
				26	8.15	0.546

## Sheet: PAGEs
Whole Chromatophore Analysis
Granule Analysis

## Sheet: Figure S1
Red-Yellow						Brown-Yellow						Brown-Red
Acc #	Protein Name	Category	Log2(Fold Change)	-log10(FDR)		Acc #	Protein Name	Category	Log2(Fold Change)	-log10(FDR)		Acc #	Protein Name	Category	Log2(Fold Change)	-log10(FDR)
11724	Omega-crystallin	Crystallin	0.543	6		11724	Omega-crystallin	Crystallin	0.19	4.3279		7836	Paramyosin	Cytoskeleton	-2.985	1.64735
9224	PREDICTED: spectrin alpha chain-like isoform X3 [Octopus bimaculoides]	Cytoskeleton	2.275	6		9224	PREDICTED: spectrin alpha chain-like isoform X3 [Octopus bimaculoides]	Cytoskeleton	0.354	1.44839		9133	PREDICTED: uncharacterized protein LOC106876157 [Octopus bimaculoides]	Uncharacterized	-2.9	2.2727
9491	myosin heavy chain isoform B [Doryteuthis pealeii]	Cytoskeleton	4.18	6		9491	myosin heavy chain isoform B [Doryteuthis pealeii]	Cytoskeleton	2.578	6		9514	PREDICTED: aquaporin-like [Octopus bimaculoides]	Membrane	-2.121	1.01088
8052	lethal(2) giant larvae protein homolog 1-like [Octopus bimaculoides]	Cytoskeleton	-1.526	6		8052	lethal(2) giant larvae protein homolog 1-like [Octopus bimaculoides]	Cytoskeleton	-0.403	1.78928		9091	PREDICTED: zinc metalloproteinase nas-15-like [Aplysia californica]	Metabolism	-2.049	0.686871
11708	PREDICTED: uncharacterized protein LOC106868335 [Octopus bimaculoides]	Uncharacterized	-0.601	6		11708	PREDICTED: uncharacterized protein LOC106868335 [Octopus bimaculoides]	Uncharacterized	0.42	2.75203		9224	PREDICTED: spectrin alpha chain-like isoform X3 [Octopus bimaculoides]	Cytoskeleton	-1.958	6
11178	uncharacterized protein LOC106873394 [Octopus bimaculoides]	Uncharacterized	-0.604	1.48551		11178	uncharacterized protein LOC106873394 [Octopus bimaculoides]	Uncharacterized	0.058	0.00314348		7942	calmodulin [Mucor circinelloides f. circinelloides 1006PhL]	Protein-Protein	-1.947	0.686871
12758	hypothetical protein OCBIM_22013362mg [Octopus bimaculoides]	Uncharacterized	-1.502	5.52288		12758	hypothetical protein OCBIM_22013362mg [Octopus bimaculoides]	Uncharacterized	-2.22	6		20325	PREDICTED: 40S ribosomal protein S16 [Octopus bimaculoides]	Metabolism	-1.913	0.637231
12766	hypothetical protein OCBIM_22013362mg [Octopus bimaculoides]	Uncharacterized	-2.347	3.96257		12766	hypothetical protein OCBIM_22013362mg [Octopus bimaculoides]	Uncharacterized	-2.47	3.27491		6375	defender against cell death 1	Membrane	-1.767	0.428369
6955	Elongation factor 1-alpha	Metabolism	0.484	6		6955	Elongation factor 1-alpha	Metabolism	0.415	6		335	PREDICTED: transmembrane emp24 domain-containing protein 2 [Crassostrea gigas]	Protein-Protein	-1.724	0.500126
9086	Spectrin beta chain	Cytoskeleton	1.119	6		9086	Spectrin beta chain	Cytoskeleton	0.312	0.717573		8255	PREDICTED: aspartate aminotransferase, mitochondrial-like [Octopus bimaculoides]	Metabolism	-1.647	0.475579
13220	S-crystallin SL20-1-like [Octopus bimaculoides]	Crystallin	-1.352	6		13220	S-crystallin SL20-1-like [Octopus bimaculoides]	Crystallin	-1.642	6		18985	PREDICTED: 60S ribosomal protein L14-like isoform X1 [Octopus bimaculoides]	Metabolism	-1.618	0.416519
13224	S-crystallin SL20-1-like [Octopus bimaculoides]	Crystallin	-1.909	5.52288		13224	S-crystallin SL20-1-like [Octopus bimaculoides]	Crystallin	-2.162	5.22185		8855	PREDICTED: retinol dehydrogenase 12-like [Octopus bimaculoides]	Metabolism	-1.613	0.388514
8187	annexin A13-like isoform X2 [Octopus bimaculoides]	Protein-protein	-0.354	2.80107		8187	annexin A13-like isoform X2 [Octopus bimaculoides]	Protein-protein	-0.622	6		8515	Isocitrate dehydrogenase [NADP]	Metabolism	-1.597	0.468375
13189	Basement membrane-specific heparan sulfate proteoglycan core protein	Extracellular Matrix	-0.102	0.344452		13189	Basement membrane-specific heparan sulfate proteoglycan core protein	Extracellular Matrix	1.482	6		13126	PREDICTED: gelsolin-like protein 2 [Octopus bimaculoides]	Cytoskeleton	-1.583	0.439012
10990	non-muscle myosin II heavy chain [Doryteuthis pealeii]	Cytoskeleton	-1.864	6		10990	non-muscle myosin II heavy chain [Doryteuthis pealeii]	Cytoskeleton	-2.119	6		16868	PREDICTED: erlin-1-like [Octopus bimaculoides]	Protein-Protein	-1.536	0.335846
12158	PREDICTED: smoothelin-like protein 1 [Octopus bimaculoides]	Protein-protein	0.181	0		12158	PREDICTED: smoothelin-like protein 1 [Octopus bimaculoides]	Protein-protein	-0.205	0.489639		9491	myosin heavy chain isoform B [Doryteuthis pealeii]	Cytoskeleton	-1.532	3.383
12391	PREDICTED: smoothelin-like protein 1 [Octopus bimaculoides]	Protein-protein	-0.317	4.60206		12391	PREDICTED: smoothelin-like protein 1 [Octopus bimaculoides]	Protein-protein	0.215	0.35697		17150	similar to Drosophila melanogaster RpS3A [Drosophila yakuba]	Metabolism	-1.507	0.397483
9087	PREDICTED: spectrin beta chain isoform X5 [Crassostrea gigas]	Cytoskeleton	1.65	6		9087	PREDICTED: spectrin beta chain isoform X5 [Crassostrea gigas]	Cytoskeleton	0.349	0.771846		10410	PREDICTED: ornithine carbamoyltransferase, mitochondrial-like isoform X1 [Octopus bimaculoides]	Metabolism	-1.503	0.209461
6997	Melanotransferrin 4	Membrane	1.447	6		6997	Melanotransferrin 4	Membrane	0.547	4.82391		8804	PREDICTED: lamin-B1-like [Octopus bimaculoides]	Cytoskeleton	-1.421	0.290587
3475	Na+/K+ ATPase alpha subunit [Doryteuthis pealeii]	Ion Transport	0.898	6		3475	Na+/K+ ATPase alpha subunit [Doryteuthis pealeii]	Ion Transport	1.022	6		5143	Translocon-associated protein subunit beta	Metabolism	-1.396	0.190712
21216	Collagen alpha-4(VI) chain	Extracellular Matrix	0.988	6		21216	Collagen alpha-4(VI) chain	Extracellular Matrix	0.399	3.78252		3763	hypothetical protein OCBIM_22016971mg [Octopus bimaculoides] (no annotations)	Uncharacterized	-1.343	0.652457
8179	Uncharacterized Protein [Octopus bimaculoides]	Metabolism	-1.724	6		8179	Uncharacterized Protein [Octopus bimaculoides]	Metabolism	-1.413	6		11350	PREDICTED: catenin beta-like [Octopus bimaculoides]	Protein-Protein	-1.304	0.124347
5845	reflectin-like protein A2 [Doryteuthis pealeii]	Reflectin	0.365	2.11238		5845	reflectin-like protein A2 [Doryteuthis pealeii]	Reflectin	0.924	6		9087	PREDICTED: spectrin beta chain isoform X5 [Crassostrea gigas]	Cytoskeleton	-1.291	6
9165	reflectin-like protein A2 [Doryteuthis pealeii]	Reflectin	0.04	0.0303516		9165	reflectin-like protein A2 [Doryteuthis pealeii]	Reflectin	0.66	0.0354198		4531	PREDICTED: uncharacterized protein LOC106874881 [Octopus bimaculoides]	Uncharacterized	-1.281	0.19749
17742	reflectin-like protein A1 [Doryteuthis pealeii]	Reflectin	0.544	0.000925599		17742	reflectin-like protein A1 [Doryteuthis pealeii]	Reflectin	2.286	1.19624		7250	PREDICTED: 26S proteasome non-ATPase regulatory subunit 2-like [Octopus bimaculoides]	Metabolism	-1.267	0.178876
9342	hypothetical protein LOTGIDRAFT_217535 [Lottia gigantea] - Glycolysis pathway	Uncharacterized	-4.362	6		9342	hypothetical protein LOTGIDRAFT_217535 [Lottia gigantea] - Glycolysis pathway	Uncharacterized	-4.137	6		3062	PREDICTED: phytanoyl-CoA dioxygenase, peroxisomal-like isoform X1 [Octopus bimaculoides]	Metabolism	-1.245	0.136566
11887	PREDICTED: uncharacterized protein LOC106876157 [Octopus bimaculoides]	Uncharacterized	-1.168	6		11887	PREDICTED: uncharacterized protein LOC106876157 [Octopus bimaculoides]	Uncharacterized	-1.147	6		10106	Vitellinogen, open beta-sheet	Metabolism	-1.231	0.14967
6946	Glutathione S-tranferase mu	Metabolism	0.087	0		6946	Glutathione S-tranferase mu	Metabolism	0.092	0		8504	PREDICTED: ninjurin-2-like isoform X1 [Octopus bimaculoides]	Membrane	-1.212	0.1786
7400	sulfotransferase family cytosolic 1B member 1-like [Octopus bimaculoides]	Metabolism	-3.427	6		7400	sulfotransferase family cytosolic 1B member 1-like [Octopus bimaculoides]	Metabolism	-2.303	3.04624		8572	Cluster: Flagellar biosynthetic protein FlhB	Cytoskeleton	-1.203	0.171276
3070	glyceraldehyde-3-phosphate dehydrogenase-like isoform X1 [Octopus bimaculoides]	Metabolism	-1.773	6		3070	glyceraldehyde-3-phosphate dehydrogenase-like isoform X1 [Octopus bimaculoides]	Metabolism	-1.375	6		15246	PREDICTED: maleylacetoacetate isomerase-like [Octopus bimaculoides]	Metabolism	-1.175	0.105993
13237	PREDICTED: laminin subunit alpha-like isoform X2 [Lingula anatina]	Extracellular Matrix	-0.986	6		13237	PREDICTED: laminin subunit alpha-like isoform X2 [Lingula anatina]	Extracellular Matrix	2.199	3.5867		10121	PREDICTED: copine-3-like [Octopus bimaculoides]	Membrane	-1.164	0.0903734
3328	Reflectin-like protein A1 [Doryteuthis pealeii]	Reflectin	0.157	0.0238514		3328	Reflectin-like protein A1 [Doryteuthis pealeii]	Reflectin	0.629	6		3433	PREDICTED: signal recognition particle receptor subunit beta-like [Octopus bimaculoides]	Membrane	-1.162	0.177221
3329	reflectin-like protein A1 [Doryteuthis opalescens]	Reflectin	-0.399	0.594348		3329	reflectin-like protein A1 [Doryteuthis opalescens]	Reflectin	0.398	0		9333	PREDICTED: actin-interacting protein 1-like [Octopus bimaculoides]	Metabolism	-1.14	0.136313
9230	spectrin alpha chain-like isoform X4 [Octopus bimaculoides]	Cytoskeleton	1.443	6		9230	spectrin alpha chain-like isoform X4 [Octopus bimaculoides]	Cytoskeleton	0.346	0.287301		6453	PREDICTED: 40S ribosomal protein S5 [Octopus bimaculoides]	Metabolism	-1.103	0.0834618
8129	PREDICTED: protein disulfide-isomerase 2-like [Octopus bimaculoides]	Metabolism	1.043	5.69897		8129	PREDICTED: protein disulfide-isomerase 2-like [Octopus bimaculoides]	Metabolism	0.286	0.120421		9230	spectrin alpha chain-like isoform X4 [Octopus bimaculoides]	Cytoskeleton	-1.052	3.767
10842	neutral and basic amino acid transport protein rBAT-like [Octopus bimaculoides]	Membrane	0.383	0.26589		10842	neutral and basic amino acid transport protein rBAT-like [Octopus bimaculoides]	Membrane	-0.04	0.046222		11501	ribonuclease E [Pseudoalteromonas sp. PAMC 28425]	Metabolism	-1.045	0.0837219
13274	Laminin subunit gamma-1	Extracellular Matrix	0.172	0		13274	Laminin subunit gamma-1	Extracellular Matrix	0.956	3.04528		6707	ribonuclease E [Idiomarina donghaiensis]	Metabolism	-1.04	0.0548422
9016	membrane-associated protein Hem-like isoform X4 [Octopus bimaculoides]	Membrane	-2.346	6		9016	membrane-associated protein Hem-like isoform X4 [Octopus bimaculoides]	Membrane	0.656	0		8860	PREDICTED: hephaestin-like protein [Octopus bimaculoides]	Metabolism	-1.029	0.857708
10569	deoxyribonuclease gamma [Jaculus jaculus]	Metabolism	-0.475	5.30103		10569	deoxyribonuclease gamma [Jaculus jaculus]	Metabolism	-0.442	3.17718		18922	uncharacterized protein LOC106873057 [Octopus bimaculoides]	Uncharacterized	-1.028	0.31372
19991	tyrosinase-like [Octopus bimaculoides]	Metabolism	-0.962	6		19991	tyrosinase-like [Octopus bimaculoides]	Metabolism	-0.861	3.97062		18329	40S ribosomal protein S18 [Exaiptasia pallida]	Metabolism	-1.01	0.0643159
7836	Paramyosin	Cytoskeleton	4.658	6		7836	Paramyosin	Cytoskeleton	1.699	6		4636	sodium-calcium exchanger [Doryteuthis pealeii]	Ion Transport	-1.005	0.084348
13200	Annexin	Protein-protein	0.738	4.61979		13200	Annexin	Protein-protein	0.477	1.34726		6642	annexin A4-like [Octopus bimaculoides]	Protein-protein	-1.003	1.9056
9779	omega-crystallin [Enteroctopus dofleini]	Crystallin	-0.493	1.83274		9779	omega-crystallin [Enteroctopus dofleini]	Crystallin	-1.27	6		6907	PREDICTED: alpha-actinin, sarcomeric-like isoform X1 [Octopus bimaculoides]	Cytoskeleton	-0.983	0.404856
6812	Immunoglobulin E-set	Metabolism	0.504	3.78252		6812	Immunoglobulin E-set	Metabolism	2.13	6		16300	PREDICTED: 40S ribosomal protein S4-like [Octopus bimaculoides]	Metabolism	-0.959	0.495868
16456	PREDICTED: hemocyte protein-glutamine gamma-glutamyltransferase-like isoform X2 [Octopus bimaculoides]	Protein-protein	0.604	1.06735		16456	PREDICTED: hemocyte protein-glutamine gamma-glutamyltransferase-like isoform X2 [Octopus bimaculoides]	Protein-protein	2.334	6		6997	Melanotransferrin 4	Membrane	-0.929	6
2223	PREDICTED: heat shock 70 kDa protein cognate 4 [Biomphalaria glabrata]	Metabolism	-0.347	1.29841		2223	PREDICTED: heat shock 70 kDa protein cognate 4 [Biomphalaria glabrata]	Metabolism	-0.605	2.38711		9250	TUBA1B	Cytoskeleton	-0.92	5.69897
4205	PREDICTED: 78 kDa glucose-regulated protein-like [Octopus bimaculoides]	Metabolism	0.596	0.0782334		4205	PREDICTED: 78 kDa glucose-regulated protein-like [Octopus bimaculoides]	Metabolism	0.165	0		20347	PREDICTED: peptidyl-prolyl cis-trans isomerase B-like [Octopus bimaculoides]	Metabolism	-0.898	0.032335
7273	adenosylhomocysteinase [Astyanax mexicanus]	Metabolism	-3.822	6		7273	adenosylhomocysteinase [Astyanax mexicanus]	Metabolism	-3.63	6		13974	Histone H2B	Nucleosome	-0.847	4.39794
3360	lysosomal aspartic protease-like isoform X2 [Octopus bimaculoides]	Metabolism	-0.685	2.78968		3360	lysosomal aspartic protease-like isoform X2 [Octopus bimaculoides]	Metabolism	-0.549	1.21336		21123	PREDICTED: synaptophysin-like isoform X1 [Octopus bimaculoides]	Protein-Protein	-0.835	0.121844
3200	mitochondrial carrier (TC 2.A.29)	Membrane	0.488	3.58336		3200	mitochondrial carrier (TC 2.A.29)	Membrane	1.285	6		9086	Spectrin beta chain	Cytoskeleton	-0.804	6
3110	arginine kinase [Sepia pharaonis]	Metabolism	-1.144	6		3110	arginine kinase [Sepia pharaonis]	Metabolism	-1.198	4.95861		9779	omega-crystallin [Enteroctopus dofleini]	Crystallin	-0.8	6
7174	sulfotransferase family cytosolic 1B member 1-like [Octopus bimaculoides]	Metabolism	-1.298	6		7174	sulfotransferase family cytosolic 1B member 1-like [Octopus bimaculoides]	Metabolism	-0.802	4.38722		7421	PREDICTED: extended synaptotagmin-2-like isoform X1 [Octopus bimaculoides]	Membrane	-0.782	0.688352
16139	Produces ATP from ADP in the presence of a proton gradient across the membrane	Metabolism	0.599	3.1891		16139	Produces ATP from ADP in the presence of a proton gradient across the membrane	Metabolism	0.753	4.50864		7276	PREDICTED: malate dehydrogenase, cytoplasmic-like [Octopus bimaculoides]	Metabolism	-0.766	0.249799
3933	PREDICTED: retinal dehydrogenase 1-like [Octopus bimaculoides]	Metabolism	-3.227	4.74473		3933	PREDICTED: retinal dehydrogenase 1-like [Octopus bimaculoides]	Metabolism	-2.264	1.72253		12758	hypothetical protein OCBIM_22013362mg [Octopus bimaculoides]	Uncharacterized	-0.73	3.70774
20952	ATP synthase subunit alpha	Metabolism	0.666	4.01773		20952	ATP synthase subunit alpha	Metabolism	0.485	1.7776		8129	PREDICTED: protein disulfide-isomerase 2-like [Octopus bimaculoides]	Metabolism	-0.726	2.03588
12062	uncharacterized protein LOC109462197 isoform X3 [Branchiostoma belcheri]	Uncharacterized	-2.058	6		12062	uncharacterized protein LOC109462197 isoform X3 [Branchiostoma belcheri]	Uncharacterized	-1.91	6		1801	hypothetical protein OCBIM_22013360mg [Octopus bimaculoides] (Catalytic activity, ATP Binding)	Uncharacterized	-0.669	0.0637618
6460	annexin A4-like [Octopus bimaculoides]	Protein-protein	0.07	0.00397236		6460	annexin A4-like [Octopus bimaculoides]	Protein-protein	0.207	0		7265	PREDICTED: profilin-like [Amphimedon queenslandica]	Cytoskeleton	-0.665	0.29965
6590	reflectin-like protein B1 [Doryteuthis pealeii]	Reflectin	0.578	6		6590	reflectin-like protein B1 [Doryteuthis pealeii]	Reflectin	0.979	6		2347	iduronate 2-sulfatase-like [Octopus bimaculoides]	Metabolism	-0.656	0.0593889
8660	Calcium ion binding	Metabolism	-0.92	4.18709		8660	Calcium ion binding	Metabolism	1.098	0.95508		17802	Tubulin beta-4B chain	Cytoskeleton	-0.643	3.39147
9250	TUBA1B	Cytoskeleton	0.934	5.39794		9250	TUBA1B	Cytoskeleton	0.021	0.00403329		12147	PREDICTED: smoothelin-like protein 1 [Octopus bimaculoides]	Protein-protein	-0.638	0.0603819
17802	Tubulin beta-4B chain	Cytoskeleton	0.314	0.0634038		17802	Tubulin beta-4B chain	Cytoskeleton	-0.293	0.898387		17881	PREDICTED: ATP synthase subunit d, mitochondrial-like [Octopus bimaculoides]	Metabolism	-0.619	0.0334401
5108	beta-tubulin [Doryteuthis pealeii]	Cytoskeleton	0.513	0		5108	beta-tubulin [Doryteuthis pealeii]	Cytoskeleton	-0.085	0.0387688		450	Gq-alpha [Doryteuthis pealeii]	Metabolism	-0.612	0.202941
9775	PREDICTED: transaldolase-like [Octopus bimaculoides]	Metabolism	-2.42	4.61979		9775	PREDICTED: transaldolase-like [Octopus bimaculoides]	Metabolism	-1.997	2.28617		8371	PREDICTED: uncharacterized protein LOC106870819 [Octopus bimaculoides]	Uncharacterized	-0.599	0.031903
2357	Enolase [Doryteuthis pealeii]	Metabolism	-0.319	0.659328		2357	Enolase [Doryteuthis pealeii]	Metabolism	-0.385	0.481166		2246	PREDICTED: histone H2A [Octopus bimaculoides]	Nucleosome	-0.587	0.758396
11060	hypothetical protein LOTGIDRAFT_227290 [Lottia gigantea]	Uncharacterized	-0.05	0.103577		11060	hypothetical protein LOTGIDRAFT_227290 [Lottia gigantea]	Uncharacterized	0.379	0.000166367		21216	Collagen alpha-4(VI) chain	Extracellular Matrix	-0.586	6
11381	PREDICTED: sarcoplasmic/endoplasmic reticulum calcium ATPase 1-like [Octopus bimaculoides]	Ion Transport	2.005	6		11381	PREDICTED: sarcoplasmic/endoplasmic reticulum calcium ATPase 1-like [Octopus bimaculoides]	Ion Transport	1.494	6		4645	PREDICTED: uncharacterized protein LOC106884239 [Octopus bimaculoides]	Uncharacterized	-0.583	0.309456
6218	Ras-related protein Rab-1A [Haliotis discus discus]	Metabolism	-0.146	0.413174		6218	Ras-related protein Rab-1A [Haliotis discus discus]	Metabolism	0.424	0.133326		356	Histone H4 [Larimichthys crocea]	Nucleosome	-0.56	1.49197
9625	PREDICTED: transketolase-like protein 2 isoform X1 [Crassostrea gigas]	Metabolism	-3.467	6		9625	PREDICTED: transketolase-like protein 2 isoform X1 [Crassostrea gigas]	Metabolism	-2.757	3.8729		5108	beta-tubulin [Doryteuthis pealeii]	Cytoskeleton	-0.553	0.133346
7408	PREDICTED: 14-3-3 protein epsilon-like [Octopus bimaculoides]	Protein-protein	0.361	0.187465		7408	PREDICTED: 14-3-3 protein epsilon-like [Octopus bimaculoides]	Protein-protein	0.069	0		11283	PREDICTED: glutamate dehydrogenase, mitochondrial-like [Octopus bimaculoides]	Metabolism	-0.533	0.0570182
61	Tyrosine 3-monooxygenase/tryptophan 5-monooxygenase activation protein, epsilon polypeptide 2	Metabolism	0.593	0.0622991		61	Tyrosine 3-monooxygenase/tryptophan 5-monooxygenase activation protein, epsilon polypeptide 2	Metabolism	0.3	0		696	PREDICTED: cleft lip and palate transmembrane protein 1 homolog [Octopus bimaculoides]	Metabolism	-0.509	0
9156	PREDICTED: annexin A4-like [Octopus bimaculoides]	Protein-Protein	-0.978	2.57659		9156	PREDICTED: annexin A4-like [Octopus bimaculoides]	Protein-Protein	-0.984	1.7314		13169	PREDICTED: cartilage matrix protein-like [Octopus bimaculoides]	Extracellular Matrix	-0.498	0.173522
9052	membrane-associated protein Hem-like isoform X4 [Octopus bimaculoides]	Membrane	-2.303	3.99568		9052	membrane-associated protein Hem-like isoform X4 [Octopus bimaculoides]	Membrane	-1.384	1.04053		3163	gelsolin-like protein 2 [Octopus bimaculoides]	Cytoskeleton	-0.498	1.00634
8042	Malate dehydrogenase	Metabolism	-0.453	0.913597		8042	Malate dehydrogenase	Metabolism	-0.528	0.698202		7486	Histone H3 [Octopus bimaculoides]	Nucleosome	-0.493	0.391782
9583	annexin A4-like [Crassostrea virginica]	Protein-Protein	-0.883	2.30504		9583	annexin A4-like [Crassostrea virginica]	Protein-Protein	-1.18	2.82565		11381	PREDICTED: sarcoplasmic/endoplasmic reticulum calcium ATPase 1-like [Octopus bimaculoides]	Ion Transport	-0.483	0.311661
3163	gelsolin-like protein 2 [Octopus bimaculoides]	Cytoskeleton	0.415	0.294237		3163	gelsolin-like protein 2 [Octopus bimaculoides]	Cytoskeleton	-0.069	0.0769581		18803	PREDICTED: ubiquitin-conjugating enzyme E2 variant 2-like [Octopus bimaculoides]	Metabolism	-0.475	0
3624	PREDICTED: retinal dehydrogenase 1-like [Octopus bimaculoides]	Metabolism	0.471	0.466499		3624	PREDICTED: retinal dehydrogenase 1-like [Octopus bimaculoides]	Metabolism	0.197	0		11850	PREDICTED: ras-like GTP-binding protein RHO isoform X2 [Octopus bimaculoides]	Metabolism	-0.475	0.37089
6430	uncharacterized protein LOC106874846 isoform X3 [Octopus bimaculoides]	Uncharacterized	-3.091	6		6430	uncharacterized protein LOC106874846 isoform X3 [Octopus bimaculoides]	Uncharacterized	-2.094	2.38796		521	PREDICTED: putative ATP synthase subunit f, mitochondrial [Octopus bimaculoides]	Metabolism	-0.466	0.0183671
3081	PREDICTED: ras-related protein Rab-32-like [Octopus bimaculoides]	Metabolism	-2.182	6		3081	PREDICTED: ras-related protein Rab-32-like [Octopus bimaculoides]	Metabolism	-1.838	3.50031		13720	hypothetical protein OCBIM_22013360mg [Octopus bimaculoides]	Uncharacterized	-0.465	0.278891
7073	peroxiredoxin-1-like [Octopus bimaculoides]	Metabolism	-0.28	0.900081		7073	peroxiredoxin-1-like [Octopus bimaculoides]	Metabolism	-0.388	0.945372		17900	PREDICTED: 40S ribosomal protein S8-like [Octopus bimaculoides]	Metabolism	-0.46	0
5905	Voltage-dependent anion-selective channel protein	Ion Transport	0.715	3.81531		5905	Voltage-dependent anion-selective channel protein	Ion Transport	0.676	2.82827		3962	hypothetical protein CGI_10001848 [Crassostrea gigas]	Uncharacterized	-0.449	0
8583	uncharacterized protein LOC106879019 [Octopus bimaculoides]	Uncharacterized	-0.537	2.13377		8583	uncharacterized protein LOC106879019 [Octopus bimaculoides]	Uncharacterized	-0.363	0.690244		4205	PREDICTED: 78 kDa glucose-regulated protein-like [Octopus bimaculoides]	Metabolism	-0.438	0.157587
11257	calpain-B-like isoform X17 [Crassostrea virginica]	Metabolism	-0.444	1.07442		11257	calpain-B-like isoform X17 [Crassostrea virginica]	Metabolism	-0.761	1.77355		10842	neutral and basic amino acid transport protein rBAT-like [Octopus bimaculoides]	Membrane	-0.421	0.704198
9844	Peptidase C2, calpain, large subunit, domain III	Metabolism	-0.733	1.01133		9844	Peptidase C2, calpain, large subunit, domain III	Metabolism	0.224	0		7407	PREDICTED: GTPase HRas isoform X2 [Octopus bimaculoides]	Metabolism	-0.405	0.046508
13722	hypothetical protein OCBIM_22013356mg [Octopus bimaculoides]	Uncharacterized	-1.145	2.04852		13722	hypothetical protein OCBIM_22013356mg [Octopus bimaculoides]	Uncharacterized	-1.554	2.50446		9794	PREDICTED: trifunctional enzyme subunit alpha, mitochondrial-like [Octopus bimaculoides]	Metabolism	-0.402	0
9620	PREDICTED: laminin subunit beta-1-like [Octopus bimaculoides]	Extracellular Matrix	-0.781	2.26873		9620	PREDICTED: laminin subunit beta-1-like [Octopus bimaculoides]	Extracellular Matrix	2.188	1.15087		16407	retrograde protein of 51 kDa [Biomphalaria glabrata]	Cytoskeleton	-0.399	0.0385063
13396	PREDICTED: citrate synthase, mitochondrial-like [Octopus bimaculoides]	Metabolism	-0.895	2.12645		13396	PREDICTED: citrate synthase, mitochondrial-like [Octopus bimaculoides]	Metabolism	-1.077	2.01471		13722	hypothetical protein OCBIM_22013356mg [Octopus bimaculoides]	Uncharacterized	-0.399	0.286717
9154	PREDICTED: rab GDP dissociation inhibitor alpha-like [Octopus bimaculoides]	Metabolism	-1.479	3.73049		9154	PREDICTED: rab GDP dissociation inhibitor alpha-like [Octopus bimaculoides]	Metabolism	-0.204	0.0769581		12158	PREDICTED: smoothelin-like protein 1 [Octopus bimaculoides]	Protein-protein	-0.392	0.840412
10059	PREDICTED: fructose-bisphosphate aldolase-like [Octopus bimaculoides]	Metabolism	-0.534	1.20786		10059	PREDICTED: fructose-bisphosphate aldolase-like [Octopus bimaculoides]	Metabolism	-0.407	0.451207		8297	PREDICTED: vacuolar protein sorting-associated protein 13A-like [Octopus bimaculoides]	Metabolism	-0.387	0
7381	PREDICTED: V-type proton ATPase catalytic subunit A [Octopus bimaculoides]	Ion Transport	-2.408	4.20066		7381	PREDICTED: V-type proton ATPase catalytic subunit A [Octopus bimaculoides]	Ion Transport	-1.237	0.789088		7358	elongation of very long-chain fatty acids protein [Sepia officinalis]	Metabolism	-0.373	0
13974	Histone H2B	Nucleosome	1.053	6		13974	Histone H2B	Nucleosome	0.241	0.0868524		2607	PREDICTED: cytochrome c oxidase subunit 5B, mitochondrial-like [Octopus bimaculoides]	Metabolism	-0.369	0
12463	PREDICTED: uncharacterized protein LOC106880511 isoform X2 [Octopus bimaculoides]	Uncharacterized	-2.504	3.95468		12463	PREDICTED: uncharacterized protein LOC106880511 isoform X2 [Octopus bimaculoides]	Uncharacterized	-2.194	2.27303		4141	PREDICTED: beta-hexosaminidase subunit beta-like [Octopus bimaculoides]	Metabolism	-0.368	0
2093	Elongation factor 1-alpha	Metabolism	0.438	0.825937		2093	Elongation factor 1-alpha	Metabolism	0.42	0.675016		9661	PREDICTED: arylacetamide deacetylase-like isoform X1 [Octopus bimaculoides]	Metabolism	-0.36	0
11325	Tetraspanin	Membrane	-0.284	0.845071		11325	Tetraspanin	Membrane	-0.104	0.0981359		8068	PREDICTED: alpha-aminoadipic semialdehyde dehydrogenase-like [Octopus bimaculoides]	Metabolism	-0.359	0
12437	PREDICTED: gelsolin-like protein 2 [Octopus bimaculoides]	Cytoskeleton	-2.754	4.95861		12437	PREDICTED: gelsolin-like protein 2 [Octopus bimaculoides]	Cytoskeleton	-2.508	3.14752		1882	PREDICTED: digestive cysteine proteinase 2-like [Lingula anatina]	Metabolism	-0.358	0
2610	PREDICTED: ras-like protein 3 isoform X1 [Octopus bimaculoides]	Metabolism	-2.457	4.0655		2610	PREDICTED: ras-like protein 3 isoform X1 [Octopus bimaculoides]	Metabolism	-2.17	2.42033		11724	Omega-crystallin	Crystallin	-0.357	6
9264	PREDICTED: glutathione S-transferase A-like [Octopus bimaculoides]	Metabolism	-1.199	5.69897		9264	PREDICTED: glutathione S-transferase A-like [Octopus bimaculoides]	Metabolism	-1.131	3.86646		8879	PREDICTED: beta-lactamase domain-containing protein 2-like [Octopus bimaculoides]	Metabolism	-0.348	0
7007	Elongation factor 1-alpha	Metabolism	-2.193	3.32514		7007	Elongation factor 1-alpha	Metabolism	-1.417	0.944033		13024	PREDICTED: cytoplasmic dynein 1 heavy chain 1 isoform X12 [Crassostrea gigas]	Metabolism	-0.335	0.0268948
6642	annexin A4-like [Octopus bimaculoides]	Protein-protein	-0.124	0.155509		6642	annexin A4-like [Octopus bimaculoides]	Protein-protein	-1.144	2.49255		17820	uncharacterized protein LOC106873057 [Octopus bimaculoides]	Uncharacterized	-0.334	0.201094
10684	PREDICTED: NADP-dependent malic enzyme-like isoform X1 [Octopus bimaculoides]	Metabolism	-2.45	4.02228		10684	PREDICTED: NADP-dependent malic enzyme-like isoform X1 [Octopus bimaculoides]	Metabolism	-1.793	1.51896		8635	uncharacterized protein LOC106879019 [Octopus bimaculoides]	Uncharacterized	-0.333	0
10800	Cystathionine gamma-lyase [Crassostrea gigas]	Metabolism	-2.263	3.76447		10800	Cystathionine gamma-lyase [Crassostrea gigas]	Metabolism	-2.36	3.0013		717	PREDICTED: heparanase-like [Octopus bimaculoides]	Extracellular Matrix	-0.326	0
11850	PREDICTED: ras-like GTP-binding protein RHO isoform X2 [Octopus bimaculoides]	Metabolism	0.108	0.00487529		11850	PREDICTED: ras-like GTP-binding protein RHO isoform X2 [Octopus bimaculoides]	Metabolism	-0.331	0.399029		11257	calpain-B-like isoform X17 [Crassostrea virginica]	Metabolism	-0.323	0.199253
5750	Hypothetical protein LOTGIDRAFT_137310 [Lottia gigantea]	Uncharacterized	-1.715	2.35902		5750	Hypothetical protein LOTGIDRAFT_137310 [Lottia gigantea]	Uncharacterized	-1.602	1.30454		5751	PREDICTED: MICOS complex subunit MIC13-like [Octopus bimaculoides]	Membrane	-0.319	0
12464	PREDICTED: gelsolin-like protein 2 [Octopus bimaculoides]	Cytoskeleton	-0.207	0.433825		12464	PREDICTED: gelsolin-like protein 2 [Octopus bimaculoides]	Cytoskeleton	-0.456	0.803945		61	Tyrosine 3-monooxygenase/tryptophan 5-monooxygenase activation protein, epsilon polypeptide 2	Metabolism	-0.318	0.030388
13720	hypothetical protein OCBIM_22013360mg [Octopus bimaculoides]	Uncharacterized	-1.907	2.65306		13720	hypothetical protein OCBIM_22013360mg [Octopus bimaculoides]	Uncharacterized	-2.326	2.6925		4211	PREDICTED: uncharacterized protein LOC106882100 [Octopus bimaculoides]	Uncharacterized	-0.315	0
10007	syntenin-1-like [Octopus bimaculoides]	Protein-protein	-2.298	4.10791		10007	syntenin-1-like [Octopus bimaculoides]	Protein-protein	-1.351	1.00685		17423	hypothetical protein LOTGIDRAFT_223383 [Lottia gigantea]	Uncharacterized	-0.315	0.0639927
2809	PREDICTED: hemocyte protein-glutamine gamma-glutamyltransferase-like isoform X1 [Octopus bimaculoides]	Protein-Protein	0.85	3.37882		2809	PREDICTED: hemocyte protein-glutamine gamma-glutamyltransferase-like isoform X1 [Octopus bimaculoides]	Protein-Protein	2.105	6		789	Histone H4 [Larimichthys crocea]	Nucleosome	-0.312	0.00900709
6813	Vacuolar protein sorting-associated protein 4B	Metabolism	0.406	0		6813	Vacuolar protein sorting-associated protein 4B	Metabolism	0.884	0.338853		3624	PREDICTED: retinal dehydrogenase 1-like [Octopus bimaculoides]	Metabolism	-0.31	0.256826
8860	PREDICTED: hephaestin-like protein [Octopus bimaculoides]	Metabolism	0.418	0		8860	PREDICTED: hephaestin-like protein [Octopus bimaculoides]	Metabolism	-0.541	0.553814		10788	PREDICTED: UDP-glucose:glycoprotein glucosyltransferase 1-like [Octopus bimaculoides]	Metabolism	-0.309	0
6452	lipase maturation factor 2-like isoform X2 [Octopus bimaculoides]	Metabolism	-1.094	3.63451		6452	lipase maturation factor 2-like isoform X2 [Octopus bimaculoides]	Metabolism	0.264	0		7408	PREDICTED: 14-3-3 protein epsilon-like [Octopus bimaculoides]	Protein-protein	-0.308	0.376494
17820	uncharacterized protein LOC106873057 [Octopus bimaculoides]	Uncharacterized	-0.53	1.17453		17820	uncharacterized protein LOC106873057 [Octopus bimaculoides]	Uncharacterized	-0.865	1.85161		3203	PREDICTED: prosaposin-like isoform X2 [Octopus bimaculoides]	Metabolism	-0.301	0
12448	clathrin heavy chain 1 isoform X2 [Mizuhopecten yessoensis]	Membrane	-0.868	1.457		12448	clathrin heavy chain 1 isoform X2 [Mizuhopecten yessoensis]	Membrane	-0.997	1.2061		5534	peptidyl prolyl cis-trans isomerase A [Conus frigidus]	Metabolism	-0.3	0.0839305
8671	6-phosphogluconate dehydrogenase, decarboxylating-like [Crassostrea virginica]	Metabolism	-2.326	3.90309		8671	6-phosphogluconate dehydrogenase, decarboxylating-like [Crassostrea virginica]	Metabolism	-1.228	0.853221		13220	S-crystallin SL20-1-like [Octopus bimaculoides]	Crystallin	-0.291	2.03716
5136	PREDICTED: protocadherin-11 X-linked-like isoform X6 [Octopus bimaculoides]	Membrane	-1.837	3.14691		5136	PREDICTED: protocadherin-11 X-linked-like isoform X6 [Octopus bimaculoides]	Membrane	-1.428	1.35283		12464	PREDICTED: gelsolin-like protein 2 [Octopus bimaculoides]	Cytoskeleton	-0.287	0.157386
7421	PREDICTED: extended synaptotagmin-2-like isoform X1 [Octopus bimaculoides]	Membrane	-0.455	0.538366		7421	PREDICTED: extended synaptotagmin-2-like isoform X1 [Octopus bimaculoides]	Membrane	-1.224	1.79145		9441	PREDICTED: GLIPR1-like protein 2 [Octopus bimaculoides]	Metabolism	-0.28	0
19218	ADP-ribosylation factor 1-like [Limulus polyphemus]	Metabolism	0.238	0		19218	ADP-ribosylation factor 1-like [Limulus polyphemus]	Metabolism	0.195	0		4834	hypothetical protein OCBIM_22030393mg [Octopus bimaculoides] (no annotations)	Uncharacterized	-0.279	0
8039	PREDICTED: S-crystallin SL11-like [Octopus bimaculoides]	Crystallin	-2.206	3.12033		8039	PREDICTED: S-crystallin SL11-like [Octopus bimaculoides]	Crystallin	-1.551	1.0053		9662	PREDICTED: uncharacterized protein LOC106868256 isoform X2 [Octopus bimaculoides]	Uncharacterized	-0.274	0
6866	PREDICTED: uncharacterized protein LOC106872046 [Octopus bimaculoides]	Uncharacterized	-2.036	3.06349		6866	PREDICTED: uncharacterized protein LOC106872046 [Octopus bimaculoides]	Uncharacterized	-2.185	2.50836		8187	annexin A13-like isoform X2 [Octopus bimaculoides]	Protein-protein	-0.271	1.00813
19621	PREDICTED: puromycin-sensitive aminopeptidase-like [Octopus bimaculoides]	Metabolism	1.167	2.52798		19621	PREDICTED: puromycin-sensitive aminopeptidase-like [Octopus bimaculoides]	Metabolism	1.658	3.5391		4200	PREDICTED: 78 kDa glucose-regulated protein-like [Octopus bimaculoides]	Metabolism	-0.27	0
12583	PREDICTED: gelsolin-like protein 2 [Octopus bimaculoides]	Cytoskeleton	-0.931	1.45035		12583	PREDICTED: gelsolin-like protein 2 [Octopus bimaculoides]	Cytoskeleton	-0.633	0.454261		9583	annexin A4-like [Crassostrea virginica]	Protein-Protein	-0.267	0.106799
5134	Mitochondrial substrate/solute carrier	Membrane	0.26	0		5134	Mitochondrial substrate/solute carrier	Membrane	1.286	2.23299		10990	non-muscle myosin II heavy chain [Doryteuthis pealeii]	Cytoskeleton	-0.266	0.332716
7013	PREDICTED: flotillin-2-like [Octopus bimaculoides]	Membrane	1.425	4.65758		7013	PREDICTED: flotillin-2-like [Octopus bimaculoides]	Membrane	1.703	4.08092		5689	Endothelin-converting enzyme 1 [Crassostrea gigas]	Metabolism	-0.263	2.04123e-05
9551	Belongs to the 3-beta-HSD family	Metabolism	-1.029	3.83565		9551	Belongs to the 3-beta-HSD family	Metabolism	-1.013	2.6908		13224	S-crystallin SL20-1-like [Octopus bimaculoides]	Crystallin	-0.26	0.190018
13241	collagen alpha-4(VI) chain-like [Lingula anatina]	Extracellular Matrix	0.495	0.0196875		13241	collagen alpha-4(VI) chain-like [Lingula anatina]	Extracellular Matrix	2.632	2.92263		13200	Annexin	Protein-protein	-0.254	0.239604
3686	PREDICTED: glucose-6-phosphate 1-dehydrogenase-like [Octopus bimaculoides]	Metabolism	-2.142	3.69465		3686	PREDICTED: glucose-6-phosphate 1-dehydrogenase-like [Octopus bimaculoides]	Metabolism	0.587	0		9340	hypothetical protein OCBIM_22013360mg [Octopus bimaculoides]	Uncharacterized	-0.245	0
356	Histone H4 [Larimichthys crocea]	Nucleosome	0.846	6		356	Histone H4 [Larimichthys crocea]	Nucleosome	0.311	0.319972		5469	matrilin 2	Extracellular Matrix	-0.244	9.98889e-06
6044	PREDICTED: endoplasmin-like [Octopus bimaculoides]	Metabolism	-1.547	2.15695		6044	PREDICTED: endoplasmin-like [Octopus bimaculoides]	Metabolism	-0.293	0.081048		13396	PREDICTED: citrate synthase, mitochondrial-like [Octopus bimaculoides]	Metabolism	-0.242	0.0391427
7494	PREDICTED: calpain-11-like [Octopus bimaculoides]	Metabolism	3.907	4.05061		7494	PREDICTED: calpain-11-like [Octopus bimaculoides]	Metabolism	3.693	3.28819		366	PREDICTED: NADH dehydrogenase [ubiquinone] 1 subunit C2 [Cephus cinctus]	Metabolism	-0.24	2.86644e-05
17423	hypothetical protein LOTGIDRAFT_223383 [Lottia gigantea]	Uncharacterized	-1.941	2.74449		17423	hypothetical protein LOTGIDRAFT_223383 [Lottia gigantea]	Uncharacterized	-2.287	2.71108		4018	PREDICTED: cdc42 homolog [Octopus bimaculoides]	Metabolism	-0.24	0.00365297
6281	uncharacterized protein LOC106874846 isoform X3 [Octopus bimaculoides]	Uncharacterized	-1.978	3.01682		6281	uncharacterized protein LOC106874846 isoform X3 [Octopus bimaculoides]	Uncharacterized	-1.53	1.30234		5046	PREDICTED: 60S ribosomal protein L28-like [Octopus bimaculoides]	Metabolism	-0.237	2.04123e-05
16523	PREDICTED: ATP synthase subunit b, mitochondrial-like [Octopus bimaculoides]	Metabolism	-0.913	1.48637		16523	PREDICTED: ATP synthase subunit b, mitochondrial-like [Octopus bimaculoides]	Metabolism	-0.173	0.0625358		2223	PREDICTED: heat shock 70 kDa protein cognate 4 [Biomphalaria glabrata]	Metabolism	-0.236	0.214677
7611	Polyubiquitin-C [Chelonia mydas]	Metabolism	0.261	0		7611	Polyubiquitin-C [Chelonia mydas]	Metabolism	0.447	0.242662		3231	PREDICTED: deoxynucleoside triphosphate triphosphohydrolase SAMHD1-like [Octopus bimaculoides]	Metabolism	-0.225	0
4948	PREDICTED: transmembrane protein 245-like [Octopus bimaculoides]	Membrane	-1.546	1.90487		4948	PREDICTED: transmembrane protein 245-like [Octopus bimaculoides]	Membrane	0.558	0		20227	glutaredoxin [Haliotis diversicolor supertexta]	Metabolism	-0.217	0.000523206
17326	PREDICTED: kynurenine formamidase [Chrysochloris asiatica]	Metabolism	-2.46	4.58503		17326	PREDICTED: kynurenine formamidase [Chrysochloris asiatica]	Metabolism	-1.313	0.945035		20501	tyrosinase-like [Octopus bimaculoides]	Metabolism	-0.215	0
9781	collagen, type IV	Extracellular Matrix	0.2	0.000565385		9781	collagen, type IV	Extracellular Matrix	0.593	9.81616e-05		20854	PREDICTED: histidine triad nucleotide-binding protein 3-like [Biomphalaria glabrata]	Metabolism	-0.215	2.60585e-05
7407	PREDICTED: GTPase HRas isoform X2 [Octopus bimaculoides]	Metabolism	-1.349	1.27287		7407	PREDICTED: GTPase HRas isoform X2 [Octopus bimaculoides]	Metabolism	-1.687	1.21316		17897	PREDICTED: AP-1 complex subunit beta-1-like isoform X3 [Octopus bimaculoides]	Protein-Protein	-0.214	0
8780	uncharacterized protein LOC106876168 [Octopus bimaculoides]	Uncharacterized	1.456	1.9566		8780	uncharacterized protein LOC106876168 [Octopus bimaculoides]	Uncharacterized	2.583	2.32075		12130	PREDICTED: neurocalcin homolog isoform X2 [Octopus bimaculoides]	Protein-Protein	-0.21	0.000584519
4186	PREDICTED: serine/threonine-protein phosphatase 2A 65 kDa regulatory subunit A alpha isoform-like isoform X2 [Biomphalaria glabrata]	Metabolism	-1.923	2.95821		4186	PREDICTED: serine/threonine-protein phosphatase 2A 65 kDa regulatory subunit A alpha isoform-like isoform X2 [Biomphalaria glabrata]	Metabolism	-1.081	0.600553		3058	PREDICTED: myosin catalytic light chain LC-1, mantle muscle-like [Octopus bimaculoides]	Metabolism	-0.207	0.000504944
5534	peptidyl prolyl cis-trans isomerase A [Conus frigidus]	Metabolism	-1.931	3.05306		5534	peptidyl prolyl cis-trans isomerase A [Conus frigidus]	Metabolism	-2.256	2.95624		7804	PREDICTED: surfeit locus protein 4-like [Octopus bimaculoides]	Membrane	-0.205	0.000959112
11230	copine-3-like isoform X2 [Octopus bimaculoides]	Membrane	-1.65	2.44213		11230	copine-3-like isoform X2 [Octopus bimaculoides]	Membrane	-1.484	1.3351		11141	PREDICTED: integrin alpha pat-2-like [Octopus bimaculoides]	Membrane	-0.199	0
10856	PREDICTED: alpha-adducin-like isoform X2 [Octopus bimaculoides]	Protein-Protein	-0.07	0.126413		10856	PREDICTED: alpha-adducin-like isoform X2 [Octopus bimaculoides]	Protein-Protein	-0.139	0.11266		8518	PREDICTED: nicastrin-like isoform X1 [Octopus bimaculoides]	Metabolism	-0.198	0
20271	PREDICTED: ATP synthase subunit g, mitochondrial-like [Octopus bimaculoides]	Metabolism	0.358	0		20271	PREDICTED: ATP synthase subunit g, mitochondrial-like [Octopus bimaculoides]	Metabolism	0.413	0		12660	NADH-cytochrome b5 reductase 3-like isoform X1 [Crassostrea virginica]	Metabolism	-0.191	0
8664	PREDICTED: plasma membrane calcium-transporting ATPase 2-like [Octopus bimaculoides]	Ion Transport	0.451	0		8664	PREDICTED: plasma membrane calcium-transporting ATPase 2-like [Octopus bimaculoides]	Ion Transport	0.569	0.000444076		11503	PREDICTED: reticulon-1-A isoform X9 [Crassostrea gigas]	Membrane	-0.179	0
6168	peroxiredoxin 6 protein [Sepiella maindroni]	Metabolism	-0.722	1.34244		6168	peroxiredoxin 6 protein [Sepiella maindroni]	Metabolism	-0.757	0.919485		16329	PREDICTED: focadhesin-like [Octopus bimaculoides]	Membrane	-0.171	0.000950407
789	Histone H4 [Larimichthys crocea]	Nucleosome	1.102	1.87354		789	Histone H4 [Larimichthys crocea]	Nucleosome	0.805	0.776629		9022	PREDICTED: NADH dehydrogenase [ubiquinone] flavoprotein 2, mitochondrial-like [Octopus bimaculoides]	Metabolism	-0.17	0.000998287
6907	PREDICTED: alpha-actinin, sarcomeric-like isoform X1 [Octopus bimaculoides]	Cytoskeleton	1.07	0.356971		6907	PREDICTED: alpha-actinin, sarcomeric-like isoform X1 [Octopus bimaculoides]	Cytoskeleton	0.148	0		7534	PREDICTED: translocon-associated protein subunit gamma-like [Octopus bimaculoides]	Metabolism	-0.168	0.00105183
17618	PREDICTED: nucleoside diphosphate kinase-like [Octopus bimaculoides]	Metabolism	-0.132	0.15432		17618	PREDICTED: nucleoside diphosphate kinase-like [Octopus bimaculoides]	Metabolism	0.096	0.001677		13273	PREDICTED: copine-8-like [Octopus bimaculoides]	Membrane	-0.162	3.77853e-05
5009	protein kinase C and casein kinase substrate in neurons protein 1-like [Octopus bimaculoides]	Metabolism	-1.25	1.29174		5009	protein kinase C and casein kinase substrate in neurons protein 1-like [Octopus bimaculoides]	Metabolism	-0.817	0.362067		10086	PREDICTED: dolichyl-diphosphooligosaccharide--protein glycosyltransferase subunit STT3A isoform X1 [Octopus bimaculoides]	Metabolism	-0.158	3.60479e-05
6668	PREDICTED: pantetheinase-like [Octopus bimaculoides]	Metabolism	1.378	2.50141		6668	PREDICTED: pantetheinase-like [Octopus bimaculoides]	Metabolism	1.548	2.39859		17672	PREDICTED: nucleoside diphosphate kinase-like [Octopus bimaculoides]	Metabolism	-0.158	0.000132914
13024	PREDICTED: cytoplasmic dynein 1 heavy chain 1 isoform X12 [Crassostrea gigas]	Metabolism	0.301	0		13024	PREDICTED: cytoplasmic dynein 1 heavy chain 1 isoform X12 [Crassostrea gigas]	Metabolism	0.004	0.0125621		6702	PREDICTED: putative universal stress protein SAS1637 [Octopus bimaculoides]	Metabolism	-0.157	0
4645	PREDICTED: uncharacterized protein LOC106884239 [Octopus bimaculoides]	Uncharacterized	-1.535	1.63631		4645	PREDICTED: uncharacterized protein LOC106884239 [Octopus bimaculoides]	Uncharacterized	-2.059	2.05429		6866	PREDICTED: uncharacterized protein LOC106872046 [Octopus bimaculoides]	Uncharacterized	-0.157	0
7162	PREDICTED: ras-related protein Rab-10-like [Aplysia californica]	Metabolism	-1.888	2.5921		7162	PREDICTED: ras-related protein Rab-10-like [Aplysia californica]	Metabolism	-0.903	0.417446		20952	ATP synthase subunit alpha	Metabolism	-0.157	0.0485493
19972	PREDICTED: ATP synthase subunit O, mitochondrial-like [Octopus bimaculoides]	Metabolism	0.356	0		19972	PREDICTED: ATP synthase subunit O, mitochondrial-like [Octopus bimaculoides]	Metabolism	0.202	0		8301	PREDICTED: moesin-like [Octopus bimaculoides]	Protein-Protein	-0.153	0
9761	PREDICTED: LOW QUALITY PROTEIN: dolichyl-diphosphooligosaccharide--protein glycosyltransferase 48 kDa subunit-like [Octopus bimaculoides]	Metabolism	0.764	0.16752		9761	PREDICTED: LOW QUALITY PROTEIN: dolichyl-diphosphooligosaccharide--protein glycosyltransferase 48 kDa subunit-like [Octopus bimaculoides]	Metabolism	0.846	0.262074		11502	PREDICTED: reticulon-1-A-like isoform X3 [Octopus bimaculoides]	Membrane	-0.153	4.6472e-05
6347	PREDICTED: V-type proton ATPase subunit B [Octopus bimaculoides]	Ion Transport	-2.001	2.60137		6347	PREDICTED: V-type proton ATPase subunit B [Octopus bimaculoides]	Ion Transport	-0.565	0.167619		18701	PREDICTED: probable caffeoyl-CoA O-methyltransferase 1 [Octopus bimaculoides]	Metabolism	-0.15	0
2246	PREDICTED: histone H2A [Octopus bimaculoides]	Nucleosome	0.884	2.36775		2246	PREDICTED: histone H2A [Octopus bimaculoides]	Nucleosome	0.285	0.0195966		2714	PREDICTED: actin-related protein 2/3 complex subunit 4 [Octopus bimaculoides]	Cytoskeleton	-0.147	0
565	PREDICTED: ribosyldihydronicotinamide dehydrogenase [quinone]-like [Octopus bimaculoides]	Metabolism	-1.797	2.11261		565	PREDICTED: ribosyldihydronicotinamide dehydrogenase [quinone]-like [Octopus bimaculoides]	Metabolism	-0.525	0.142059		19972	PREDICTED: ATP synthase subunit O, mitochondrial-like [Octopus bimaculoides]	Metabolism	-0.146	0
8255	PREDICTED: aspartate aminotransferase, mitochondrial-like [Octopus bimaculoides]	Metabolism	2.368	1.63276		8255	PREDICTED: aspartate aminotransferase, mitochondrial-like [Octopus bimaculoides]	Metabolism	0.957	0.30033		7113	PREDICTED: GTP-binding protein SAR1b-like [Octopus bimaculoides]	Metabolism	-0.146	0
1839	PREDICTED: guanine nucleotide-binding protein G(o) subunit alpha isoform X1 [Octopus bimaculoides]	Metabolism	-0.431	0.704141		1839	PREDICTED: guanine nucleotide-binding protein G(o) subunit alpha isoform X1 [Octopus bimaculoides]	Metabolism	0.079	0.00232884		9258	PREDICTED: retinol dehydrogenase 11-like isoform X2 [Octopus bimaculoides]	Metabolism	-0.144	0.00131355
9133	PREDICTED: uncharacterized protein LOC106876157 [Octopus bimaculoides]	Uncharacterized	2.486	2.25011		9133	PREDICTED: uncharacterized protein LOC106876157 [Octopus bimaculoides]	Uncharacterized	-0.116	0.072546		16835	PREDICTED: uncharacterized protein LOC106877008 [Octopus bimaculoides]	Uncharacterized	-0.142	0.00022285
19611	PREDICTED: receptor expression-enhancing protein 5-like isoform X2 [Octopus bimaculoides]	Membrane	-0.974	1.78614		19611	PREDICTED: receptor expression-enhancing protein 5-like isoform X2 [Octopus bimaculoides]	Membrane	-1.117	1.54569		3209	PREDICTED: acylamino-acid-releasing enzyme-like [Octopus bimaculoides]	Metabolism	-0.134	0.00175767
7265	PREDICTED: profilin-like [Amphimedon queenslandica]	Cytoskeleton	-1.34	1.43113		7265	PREDICTED: profilin-like [Amphimedon queenslandica]	Cytoskeleton	-2.004	2.0356		12448	clathrin heavy chain 1 isoform X2 [Mizuhopecten yessoensis]	Membrane	-0.127	0
19642	PREDICTED: ras-related protein Rab-2 [Octopus bimaculoides]	Metabolism	0.065	0.0230126		19642	PREDICTED: ras-related protein Rab-2 [Octopus bimaculoides]	Metabolism	0.744	0.0244712		11499	PREDICTED: reticulon-1-A isoform X5 [Crassostrea gigas]	Membrane	-0.125	0.00075198
11219	CBN-EMB-9 protein	Protein-protein	-1.243	1.19191		11219	CBN-EMB-9 protein	Protein-protein	0.459	0		19871	PREDICTED: ras-related protein Rab-11A [Lingula anatina]	Metabolism	-0.125	0.000951713
3746	PREDICTED: retinal dehydrogenase 1-like [Octopus bimaculoides]	Metabolism	-0.443	0.482356		3746	PREDICTED: retinal dehydrogenase 1-like [Octopus bimaculoides]	Metabolism	1.619	0.304787		11498	PREDICTED: reticulon-1-A-like isoform X2 [Octopus bimaculoides]	Membrane	-0.123	0
11319	PREDICTED: dolichyl-diphosphooligosaccharide--protein glycosyltransferase subunit 2-like [Octopus bimaculoides]	Metabolism	0.069	0.0167202		11319	PREDICTED: dolichyl-diphosphooligosaccharide--protein glycosyltransferase subunit 2-like [Octopus bimaculoides]	Metabolism	0.684	0.0906981		12766	hypothetical protein OCBIM_22013362mg [Octopus bimaculoides]	Uncharacterized	-0.116	0
5952	PREDICTED: saccharopine dehydrogenase-like oxidoreductase isoform X1 [Pygocentrus nattereri]	Metabolism	0.021	0.0409877		5952	PREDICTED: saccharopine dehydrogenase-like oxidoreductase isoform X1 [Pygocentrus nattereri]	Metabolism	0.066	0.00400611		19611	PREDICTED: receptor expression-enhancing protein 5-like isoform X2 [Octopus bimaculoides]	Membrane	-0.112	0
3763	hypothetical protein OCBIM_22016971mg [Octopus bimaculoides] (no annotations)	Uncharacterized	0.597	0		3763	hypothetical protein OCBIM_22016971mg [Octopus bimaculoides] (no annotations)	Uncharacterized	-0.534	0.347332		7073	peroxiredoxin-1-like [Octopus bimaculoides]	Metabolism	-0.11	0
3161	PREDICTED: flotillin-1-like isoform X1 [Aplysia californica]	Membrane	1.76	5		3161	PREDICTED: flotillin-1-like isoform X1 [Aplysia californica]	Membrane	3.559	4.34679		7384	PREDICTED: stomatin-like protein 2, mitochondrial [Octopus bimaculoides]	Membrane	-0.108	0
11283	PREDICTED: glutamate dehydrogenase, mitochondrial-like [Octopus bimaculoides]	Metabolism	0.223	0.00253105		11283	PREDICTED: glutamate dehydrogenase, mitochondrial-like [Octopus bimaculoides]	Metabolism	-0.259	0.109008		10388	PREDICTED: programmed cell death 6-interacting protein-like [Octopus bimaculoides]	Protein-Protein	-0.105	0.0018462
7276	PREDICTED: malate dehydrogenase, cytoplasmic-like [Octopus bimaculoides]	Metabolism	-0.739	0.504917		7276	PREDICTED: malate dehydrogenase, cytoplasmic-like [Octopus bimaculoides]	Metabolism	-1.483	0.926238		10692	PREDICTED: vinculin-like [Octopus bimaculoides]	Cytoskeleton	-0.104	6.21086e-05
21163	PREDICTED: putative ATP synthase subunit f, mitochondrial [Octopus bimaculoides]	Membrane	0.047	0.0337193		21163	PREDICTED: putative ATP synthase subunit f, mitochondrial [Octopus bimaculoides]	Membrane	0.223	0		12681	PREDICTED: gelsolin-like protein 2 [Octopus bimaculoides]	Cytoskeleton	-0.093	0.000964335
9514	PREDICTED: aquaporin-like [Octopus bimaculoides]	Membrane	2.673	2.92263		9514	PREDICTED: aquaporin-like [Octopus bimaculoides]	Membrane	0.663	0.167046		6955	Elongation factor 1-alpha	Metabolism	-0.086	0.0831498
17985	PREDICTED: ATP-dependent RNA helicase eIF4A-like [Octopus bimaculoides]	Nucleosome	-1.69	2.31795		17985	PREDICTED: ATP-dependent RNA helicase eIF4A-like [Octopus bimaculoides]	Nucleosome	-0.89	0.44974		3110	arginine kinase [Sepia pharaonis]	Metabolism	-0.081	0
8515	Isocitrate dehydrogenase [NADP]	Metabolism	2.537	3.24565		8515	Isocitrate dehydrogenase [NADP]	Metabolism	1.155	0.712619		18713	hypothetical protein OCBIM_22031876mg [Octopus bimaculoides] (no GO annotations) (no GO annotations)	Uncharacterized	-0.078	0.00211014
5071	hypothetical protein BCR42DRAFT_419820 [Absidia repens] (Transmembrane)	Uncharacterized	0.117	0.00269096		5071	hypothetical protein BCR42DRAFT_419820 [Absidia repens] (Transmembrane)	Uncharacterized	0.171	0		8042	Malate dehydrogenase	Metabolism	-0.075	0
8706	uncharacterized protein LOC106879019 [Octopus bimaculoides]	Uncharacterized	-0.866	0.781643		8706	uncharacterized protein LOC106879019 [Octopus bimaculoides]	Uncharacterized	-0.658	0.274889		6168	peroxiredoxin 6 protein [Sepiella maindroni]	Metabolism	-0.057	0.000218071
8144	hypothetical protein LOTGIDRAFT_231723 [Lottia gigantea]	Uncharacterized	-1.939	2.98801		8144	hypothetical protein LOTGIDRAFT_231723 [Lottia gigantea]	Uncharacterized	-0.974	0.532336		10800	Cystathionine gamma-lyase [Crassostrea gigas]	Metabolism	-0.056	0
450	Gq-alpha [Doryteuthis pealeii]	Metabolism	-1.143	1.04492		450	Gq-alpha [Doryteuthis pealeii]	Metabolism	-1.703	1.32048		7494	PREDICTED: calpain-11-like [Octopus bimaculoides]	Metabolism	-0.056	0.00248081
10692	PREDICTED: vinculin-like [Octopus bimaculoides]	Cytoskeleton	0.032	0.0389669		10692	PREDICTED: vinculin-like [Octopus bimaculoides]	Cytoskeleton	-0.093	0.0350694		4858	actin depolymerizing protein [Gonapodya prolifera JEL478]	Metabolism	-0.053	0.00186233
16300	PREDICTED: 40S ribosomal protein S4-like [Octopus bimaculoides]	Metabolism	-0.864	0.68034		16300	PREDICTED: 40S ribosomal protein S4-like [Octopus bimaculoides]	Metabolism	-1.773	1.50555		19218	ADP-ribosylation factor 1-like [Limulus polyphemus]	Metabolism	-0.052	0.000948666
18123	ferritin [Sepiella maindroni]	Metabolism	-1.072	0.918476		18123	ferritin [Sepiella maindroni]	Metabolism	0.48	0		5905	Voltage-dependent anion-selective channel protein	Ion Transport	-0.049	0
5585	PREDICTED: protocadherin-11 X-linked-like isoform X6 [Octopus bimaculoides]	Membrane	-1.498	2.10018		5585	PREDICTED: protocadherin-11 X-linked-like isoform X6 [Octopus bimaculoides]	Membrane	-0.767	0.39607		5721	PREDICTED: ADP-ribosylation factor-like protein 8B [Octopus bimaculoides]	Metabolism	-0.049	0.00228256
8518	PREDICTED: nicastrin-like isoform X1 [Octopus bimaculoides]	Metabolism	-0.862	0.637534		8518	PREDICTED: nicastrin-like isoform X1 [Octopus bimaculoides]	Metabolism	-1.019	0.453016		2357	Enolase [Doryteuthis pealeii]	Metabolism	-0.047	0.000600175
18701	PREDICTED: probable caffeoyl-CoA O-methyltransferase 1 [Octopus bimaculoides]	Metabolism	-1.272	1.27607		18701	PREDICTED: probable caffeoyl-CoA O-methyltransferase 1 [Octopus bimaculoides]	Metabolism	-1.452	1.01257		2093	Elongation factor 1-alpha	Metabolism	-0.029	0.000949101
3386	PREDICTED: dolichyl-diphosphooligosaccharide--protein glycosyltransferase subunit 1-like [Octopus bimaculoides]	Metabolism	0.337	0		3386	PREDICTED: dolichyl-diphosphooligosaccharide--protein glycosyltransferase subunit 1-like [Octopus bimaculoides]	Metabolism	1.375	0.750613		10856	PREDICTED: alpha-adducin-like isoform X2 [Octopus bimaculoides]	Protein-Protein	-0.028	0.00176072
7691	PREDICTED: transitional endoplasmic reticulum ATPase-like [Octopus bimaculoides]	Metabolism	-0.898	1.43795		7691	PREDICTED: transitional endoplasmic reticulum ATPase-like [Octopus bimaculoides]	Metabolism	-0.789	0.731104		8664	PREDICTED: plasma membrane calcium-transporting ATPase 2-like [Octopus bimaculoides]	Ion Transport	0.001	0.00320342
7942	calmodulin [Mucor circinelloides f. circinelloides 1006PhL]	Protein-Protein	0.618	0		7942	calmodulin [Mucor circinelloides f. circinelloides 1006PhL]	Protein-Protein	-1.16	0.736973		11887	PREDICTED: uncharacterized protein LOC106876157 [Octopus bimaculoides]	Uncharacterized	0.006	0.00392985
8828	uncharacterized protein LOC106879019 [Octopus bimaculoides]	Uncharacterized	-1.471	1.6052		8828	uncharacterized protein LOC106879019 [Octopus bimaculoides]	Uncharacterized	-1.176	0.668862		6946	Glutathione S-tranferase mu	Metabolism	0.007	0.00410781
7430	PREDICTED: serine/threonine-protein phosphatase alpha-2 isoform isoform X3 [Octopus bimaculoides]	Protein-Protein	-0.912	0.790879		7430	PREDICTED: serine/threonine-protein phosphatase alpha-2 isoform isoform X3 [Octopus bimaculoides]	Protein-Protein	-0.698	0.273142		9156	PREDICTED: annexin A4-like [Octopus bimaculoides]	Protein-Protein	0.016	0.00412447
4018	PREDICTED: cdc42 homolog [Octopus bimaculoides]	Metabolism	0.051	0.0260953		4018	PREDICTED: cdc42 homolog [Octopus bimaculoides]	Metabolism	-0.21	0.140175		10569	deoxyribonuclease gamma [Jaculus jaculus]	Metabolism	0.022	0.00912416
11655	low-density lipoprotein receptor-related protein 2-like [Parasteatoda tepidariorum]	Membrane	-1.198	1.35418		11655	low-density lipoprotein receptor-related protein 2-like [Parasteatoda tepidariorum]	Membrane	0.511	0		5071	hypothetical protein BCR42DRAFT_419820 [Absidia repens] (Transmembrane)	Uncharacterized	0.036	0.00533889
3253	PREDICTED: FAS-associated factor 2-like [Octopus bimaculoides]	Metabolism	-1.983	3.09259		3253	PREDICTED: FAS-associated factor 2-like [Octopus bimaculoides]	Metabolism	-1.253	0.872685		9592	PREDICTED: von Willebrand factor A domain-containing protein 5A-like [Octopus bimaculoides]	Uncharacterized	0.041	0.00518943
3203	PREDICTED: prosaposin-like isoform X2 [Octopus bimaculoides]	Metabolism	-0.824	0.710313		3203	PREDICTED: prosaposin-like isoform X2 [Octopus bimaculoides]	Metabolism	-1.227	0.841719		7926	PREDICTED: retinol dehydrogenase 3-like [Octopus bimaculoides]	Metabolism	0.044	0.0036175
12147	PREDICTED: smoothelin-like protein 1 [Octopus bimaculoides]	Protein-protein	1.239	0.475207		12147	PREDICTED: smoothelin-like protein 1 [Octopus bimaculoides]	Protein-protein	0.656	0.0102108		9551	Belongs to the 3-beta-HSD family	Metabolism	0.059	0.0124781
6375	defender against cell death 1	Membrane	1.464	0.0931179		6375	defender against cell death 1	Membrane	0.059	0.0058426		9264	PREDICTED: glutathione S-transferase A-like [Octopus bimaculoides]	Metabolism	0.062	0.0195925
19928	hypothetical protein A1O3_08667 [Capronia epimyces CBS 606.96]	Uncharacterized	0.312	0		19928	hypothetical protein A1O3_08667 [Capronia epimyces CBS 606.96]	Uncharacterized	0.921	0.496814		5056	PREDICTED: trafficking protein particle complex subunit 12-like [Octopus bimaculoides]	Protein-Protein	0.063	0.00405959
8371	PREDICTED: uncharacterized protein LOC106870819 [Octopus bimaculoides]	Uncharacterized	1.734	1.36671		8371	PREDICTED: uncharacterized protein LOC106870819 [Octopus bimaculoides]	Uncharacterized	1.028	0.3405		5970	nucleoredoxin-like protein 2 [Acanthaster planci]	Metabolism	0.064	0.00592008
7384	PREDICTED: stomatin-like protein 2, mitochondrial [Octopus bimaculoides]	Membrane	-1.18	1.05263		7384	PREDICTED: stomatin-like protein 2, mitochondrial [Octopus bimaculoides]	Membrane	-1.353	0.786501		1273	PREDICTED: zinc finger Ran-binding domain-containing protein 2-like [Octopus bimaculoides]	Protein-Protein	0.066	0.00510373
12681	PREDICTED: gelsolin-like protein 2 [Octopus bimaculoides]	Cytoskeleton	0.39	0		12681	PREDICTED: gelsolin-like protein 2 [Octopus bimaculoides]	Cytoskeleton	0.233	0		20271	PREDICTED: ATP synthase subunit g, mitochondrial-like [Octopus bimaculoides]	Metabolism	0.067	0.00685663
13083	PREDICTED: cytochrome b-c1 complex subunit 2, mitochondrial-like isoform X2 [Octopus bimaculoides]	Metabolism	0.479	0		13083	PREDICTED: cytochrome b-c1 complex subunit 2, mitochondrial-like isoform X2 [Octopus bimaculoides]	Metabolism	2.102	0.768095		9761	PREDICTED: LOW QUALITY PROTEIN: dolichyl-diphosphooligosaccharide--protein glycosyltransferase 48 kDa subunit-like [Octopus bimaculoides]	Metabolism	0.068	0.00575898
5970	nucleoredoxin-like protein 2 [Acanthaster planci]	Metabolism	0.597	0.0395844		5970	nucleoredoxin-like protein 2 [Acanthaster planci]	Metabolism	0.637	0.0761081		5952	PREDICTED: saccharopine dehydrogenase-like oxidoreductase isoform X1 [Pygocentrus nattereri]	Metabolism	0.075	0.00695106
6589	PREDICTED: triosephosphate isomerase-like [Octopus bimaculoides]	Metabolism	-0.752	0.564957		6589	PREDICTED: triosephosphate isomerase-like [Octopus bimaculoides]	Metabolism	0.465	0		19991	tyrosinase-like [Octopus bimaculoides]	Metabolism	0.094	0.0641644
8572	Cluster: Flagellar biosynthetic protein FlhB	Cytoskeleton	2.079	0.859687		8572	Cluster: Flagellar biosynthetic protein FlhB	Cytoskeleton	1.067	0.183635		10059	PREDICTED: fructose-bisphosphate aldolase-like [Octopus bimaculoides]	Metabolism	0.099	0.0190159
9592	PREDICTED: von Willebrand factor A domain-containing protein 5A-like [Octopus bimaculoides]	Uncharacterized	-1.498	1.71485		9592	PREDICTED: von Willebrand factor A domain-containing protein 5A-like [Octopus bimaculoides]	Uncharacterized	-1.45	1.09645		7691	PREDICTED: transitional endoplasmic reticulum ATPase-like [Octopus bimaculoides]	Metabolism	0.106	0.0141866
335	PREDICTED: transmembrane emp24 domain-containing protein 2 [Crassostrea gigas]	Protein-Protein	0.496	0		335	PREDICTED: transmembrane emp24 domain-containing protein 2 [Crassostrea gigas]	Protein-Protein	-0.904	0.429886		3360	lysosomal aspartic protease-like isoform X2 [Octopus bimaculoides]	Metabolism	0.123	0.0706541
425	PREDICTED: tryptophan 2,3-dioxygenase-like [Lingula anatina]	Metabolism	-1.1	1.23061		425	PREDICTED: tryptophan 2,3-dioxygenase-like [Lingula anatina]	Metabolism	-0.204	0.0518811		3475	Na+/K+ ATPase alpha subunit [Doryteuthis pealeii]	Ion Transport	0.128	0.0843633
10106	Vitellinogen, open beta-sheet	Metabolism	2.544	2.6052		10106	Vitellinogen, open beta-sheet	Metabolism	1.612	1.54254		3372	PREDICTED: CD81 protein-like isoform X1 [Octopus bimaculoides]	Membrane	0.13	0.0103531
16614	PREDICTED: ectonucleoside triphosphate diphosphohydrolase 1-like [Octopus bimaculoides]	Membrane	-0.992	0.917254		16614	PREDICTED: ectonucleoside triphosphate diphosphohydrolase 1-like [Octopus bimaculoides]	Membrane	-0.352	0.0965388		6460	annexin A4-like [Octopus bimaculoides]	Protein-protein	0.135	0.0798855
4858	actin depolymerizing protein [Gonapodya prolifera JEL478]	Metabolism	0.373	0		4858	actin depolymerizing protein [Gonapodya prolifera JEL478]	Metabolism	0.257	0		12062	uncharacterized protein LOC109462197 isoform X3 [Branchiostoma belcheri]	Uncharacterized	0.143	0.159745
18922	uncharacterized protein LOC106873057 [Octopus bimaculoides]	Uncharacterized	-0.328	0.182108		18922	uncharacterized protein LOC106873057 [Octopus bimaculoides]	Uncharacterized	-1.288	0.711509		8601	PREDICTED: NADH dehydrogenase [ubiquinone] 1 alpha subcomplex subunit 9, mitochondrial-like [Octopus bimaculoides]	Metabolism	0.152	0.00482523
11141	PREDICTED: integrin alpha pat-2-like [Octopus bimaculoides]	Membrane	-0.775	0.589744		11141	PREDICTED: integrin alpha pat-2-like [Octopus bimaculoides]	Membrane	-0.888	0.388094		6668	PREDICTED: pantetheinase-like [Octopus bimaculoides]	Metabolism	0.154	0.0126842
8855	PREDICTED: retinol dehydrogenase 12-like [Octopus bimaculoides]	Metabolism	2.023	0.897824		8855	PREDICTED: retinol dehydrogenase 12-like [Octopus bimaculoides]	Metabolism	0.611	0.000225023		11230	copine-3-like isoform X2 [Octopus bimaculoides]	Membrane	0.164	0.0315399
8301	PREDICTED: moesin-like [Octopus bimaculoides]	Protein-Protein	-0.111	0.153135		8301	PREDICTED: moesin-like [Octopus bimaculoides]	Protein-Protein	-0.277	0.231407		10030	talin-1-like isoform X21 [Crassostrea virginica]	Cytoskeleton	0.172	0.014933
10045	V-type proton ATPase 116 kDa subunit a-like isoform X2 [Limulus polyphemus]	Ion Transport	-1.11	0.860527		10045	V-type proton ATPase 116 kDa subunit a-like isoform X2 [Limulus polyphemus]	Ion Transport	-0.899	0.331847		16139	Produces ATP from ADP in the presence of a proton gradient across the membrane	Metabolism	0.176	0.205799
10410	PREDICTED: ornithine carbamoyltransferase, mitochondrial-like isoform X1 [Octopus bimaculoides]	Metabolism	0.201	0.0181071		10410	PREDICTED: ornithine carbamoyltransferase, mitochondrial-like isoform X1 [Octopus bimaculoides]	Metabolism	-0.728	0.232694		8594	transmembrane emp24 domain-containing protein 10-like [Mizuhopecten yessoensis]	Protein-Protein	0.179	0.0165717
8509	PREDICTED: probable phosphoglycerate mutase [Octopus bimaculoides]	Metabolism	-1.859	2.46433		8509	PREDICTED: probable phosphoglycerate mutase [Octopus bimaculoides]	Metabolism	0.5	0		10045	V-type proton ATPase 116 kDa subunit a-like isoform X2 [Limulus polyphemus]	Ion Transport	0.18	0.0161289
5445	PREDICTED: ras-related protein Rab-5B-like [Octopus bimaculoides]	Metabolism	-0.758	0.620303		5445	PREDICTED: ras-related protein Rab-5B-like [Octopus bimaculoides]	Metabolism	-0.427	0.130714		7273	adenosylhomocysteinase [Astyanax mexicanus]	Metabolism	0.183	0.457092
7250	PREDICTED: 26S proteasome non-ATPase regulatory subunit 2-like [Octopus bimaculoides]	Metabolism	0.425	0		7250	PREDICTED: 26S proteasome non-ATPase regulatory subunit 2-like [Octopus bimaculoides]	Metabolism	-0.51	0.159506		5750	Hypothetical protein LOTGIDRAFT_137310 [Lottia gigantea]	Uncharacterized	0.184	0.0381363
5843	PREDICTED: acyl-coenzyme A thioesterase 9, mitochondrial-like [Branchiostoma belcheri]	Metabolism	-0.912	0.905442		5843	PREDICTED: acyl-coenzyme A thioesterase 9, mitochondrial-like [Branchiostoma belcheri]	Metabolism	-0.28	0.0764612		7611	Polyubiquitin-C [Chelonia mydas]	Metabolism	0.192	0.141561
9951	PREDICTED: solute carrier family 2, facilitated glucose transporter member 1-like [Octopus bimaculoides]	Membrane	-0.147	0.109648		9951	PREDICTED: solute carrier family 2, facilitated glucose transporter member 1-like [Octopus bimaculoides]	Membrane	0.707	0		11325	Tetraspanin	Membrane	0.193	0.185731
2347	iduronate 2-sulfatase-like [Octopus bimaculoides]	Metabolism	-0.175	0.1149		2347	iduronate 2-sulfatase-like [Octopus bimaculoides]	Metabolism	-0.792	0.337259		8583	uncharacterized protein LOC106879019 [Octopus bimaculoides]	Uncharacterized	0.201	0.234325
2573	PREDICTED: vesicular integral-membrane protein VIP36-like [Octopus bimaculoides]	Protein-Protein	-0.199	0.125709		2573	PREDICTED: vesicular integral-membrane protein VIP36-like [Octopus bimaculoides]	Protein-Protein	0.562	0		9929	heat shock protein 90 [Octopus vulgaris]	Metabolism	0.204	0.0187039
11316	copine-3-like isoform X2 [Octopus bimaculoides]	Membrane	0.064	0.0205049		11316	copine-3-like isoform X2 [Octopus bimaculoides]	Membrane	0.635	0.0436798		7430	PREDICTED: serine/threonine-protein phosphatase alpha-2 isoform isoform X3 [Octopus bimaculoides]	Protein-Protein	0.225	0.0235964
20501	tyrosinase-like [Octopus bimaculoides]	Metabolism	-0.659	0.53479		20501	tyrosinase-like [Octopus bimaculoides]	Metabolism	-0.816	0.389662		17618	PREDICTED: nucleoside diphosphate kinase-like [Octopus bimaculoides]	Metabolism	0.225	0.0445518
6702	PREDICTED: putative universal stress protein SAS1637 [Octopus bimaculoides]	Metabolism	-1.203	1.20201		6702	PREDICTED: putative universal stress protein SAS1637 [Octopus bimaculoides]	Metabolism	-1.375	0.900016		4418	PREDICTED: abhydrolase domain-containing protein 16A-like isoform X1 [Octopus bimaculoides]	Metabolism	0.23	0.0174773
3372	PREDICTED: CD81 protein-like isoform X1 [Octopus bimaculoides]	Membrane	-0.971	0.865141		3372	PREDICTED: CD81 protein-like isoform X1 [Octopus bimaculoides]	Membrane	-0.809	0.342619		9342	hypothetical protein LOTGIDRAFT_217535 [Lottia gigantea] - Glycolysis pathway	Uncharacterized	0.233	1.42353
7113	PREDICTED: GTP-binding protein SAR1b-like [Octopus bimaculoides]	Metabolism	-0.589	0.440414		7113	PREDICTED: GTP-binding protein SAR1b-like [Octopus bimaculoides]	Metabolism	-0.701	0.309159		21163	PREDICTED: putative ATP synthase subunit f, mitochondrial [Octopus bimaculoides]	Membrane	0.245	0.0339113
12660	NADH-cytochrome b5 reductase 3-like isoform X1 [Crassostrea virginica]	Metabolism	-0.216	0.138288		12660	NADH-cytochrome b5 reductase 3-like isoform X1 [Crassostrea virginica]	Metabolism	-0.307	0.0795177		12437	PREDICTED: gelsolin-like protein 2 [Octopus bimaculoides]	Cytoskeleton	0.247	0.206094
5143	Translocon-associated protein subunit beta	Metabolism	1.378	0.167028		5143	Translocon-associated protein subunit beta	Metabolism	0.481	0		8706	uncharacterized protein LOC106879019 [Octopus bimaculoides]	Uncharacterized	0.253	0.0360715
3058	PREDICTED: myosin catalytic light chain LC-1, mantle muscle-like [Octopus bimaculoides]	Metabolism	2.147	0.797019		3058	PREDICTED: myosin catalytic light chain LC-1, mantle muscle-like [Octopus bimaculoides]	Metabolism	1.947	0.748415		5445	PREDICTED: ras-related protein Rab-5B-like [Octopus bimaculoides]	Metabolism	0.256	0.0224323
6049	PREDICTED: cathepsin L1-like [Octopus bimaculoides]	Metabolism	-0.378	0.217562		6049	PREDICTED: cathepsin L1-like [Octopus bimaculoides]	Metabolism	0.4	0		2610	PREDICTED: ras-like protein 3 isoform X1 [Octopus bimaculoides]	Metabolism	0.265	0.209605
9091	PREDICTED: zinc metalloproteinase nas-15-like [Aplysia californica]	Metabolism	1.852	0.205866		9091	PREDICTED: zinc metalloproteinase nas-15-like [Aplysia californica]	Metabolism	-0.347	0.173217		266	PREDICTED: excitatory amino acid transporter 1-like [Octopus bimaculoides]	Ion Transport	0.271	0.0229379
521	PREDICTED: putative ATP synthase subunit f, mitochondrial [Octopus bimaculoides]	Metabolism	0.292	0		521	PREDICTED: putative ATP synthase subunit f, mitochondrial [Octopus bimaculoides]	Metabolism	-0.186	0.0681081		7522	PREDICTED: T-cell immunomodulatory protein-like [Octopus bimaculoides]	Protein-Protein	0.271	0.025814
266	PREDICTED: excitatory amino acid transporter 1-like [Octopus bimaculoides]	Ion Transport	0.2	0.00592316		266	PREDICTED: excitatory amino acid transporter 1-like [Octopus bimaculoides]	Ion Transport	0.56	0		8828	uncharacterized protein LOC106879019 [Octopus bimaculoides]	Uncharacterized	0.271	0.0564367
8360	annexin A13-like isoform X2 [Octopus bimaculoides]	Protein-protein	-0.938	0.770828		8360	annexin A13-like isoform X2 [Octopus bimaculoides]	Protein-protein	-0.243	0.0575856		7681	PREDICTED: glycogen phosphorylase, brain form-like [Octopus bimaculoides]	Metabolism	0.279	0.0231142
7644	PREDICTED: ubiquitin carboxyl-terminal hydrolase-like [Crassostrea gigas]	Metabolism	-0.101	0.0869373		7644	PREDICTED: ubiquitin carboxyl-terminal hydrolase-like [Crassostrea gigas]	Metabolism	0.788	0		12583	PREDICTED: gelsolin-like protein 2 [Octopus bimaculoides]	Cytoskeleton	0.281	0.113338
10557	adenylyl cyclase-associated protein 1-like isoform X3 [Crassostrea virginica]	Metabolism	-1.675	2.20803		10557	adenylyl cyclase-associated protein 1-like isoform X3 [Crassostrea virginica]	Metabolism	-0.317	0.0815152		7013	PREDICTED: flotillin-2-like [Octopus bimaculoides]	Membrane	0.284	0.0673325
8804	PREDICTED: lamin-B1-like [Octopus bimaculoides]	Cytoskeleton	0.882	0		8804	PREDICTED: lamin-B1-like [Octopus bimaculoides]	Cytoskeleton	-0.659	0.249185		9552	PREDICTED: acid ceramidase-like [Octopus bimaculoides]	Metabolism	0.311	0.0336503
13126	PREDICTED: gelsolin-like protein 2 [Octopus bimaculoides]	Cytoskeleton	2.128	1.30418		13126	PREDICTED: gelsolin-like protein 2 [Octopus bimaculoides]	Cytoskeleton	0.614	0.0041692		12463	PREDICTED: uncharacterized protein LOC106880511 isoform X2 [Octopus bimaculoides]	Uncharacterized	0.313	0.269803
7885	PREDICTED: membrane-associated progesterone receptor component 1-like [Octopus bimaculoides]	Membrane	-0.709	0.49048		7885	PREDICTED: membrane-associated progesterone receptor component 1-like [Octopus bimaculoides]	Membrane	0.613	0		8179	Uncharacterized Protein [Octopus bimaculoides]	Metabolism	0.317	2.17509
3265	PREDICTED: V-type proton ATPase 16 kDa proteolipid subunit [Octopus bimaculoides]	Ion Transport	-1.525	1.53514		3265	PREDICTED: V-type proton ATPase 16 kDa proteolipid subunit [Octopus bimaculoides]	Ion Transport	-0.853	0.340178		3081	PREDICTED: ras-related protein Rab-32-like [Octopus bimaculoides]	Metabolism	0.328	0.615285
8594	transmembrane emp24 domain-containing protein 10-like [Mizuhopecten yessoensis]	Protein-Protein	-0.035	0.0678556		8594	transmembrane emp24 domain-containing protein 10-like [Mizuhopecten yessoensis]	Protein-Protein	0.132	0.000589738		6281	uncharacterized protein LOC106874846 isoform X3 [Octopus bimaculoides]	Uncharacterized	0.363	0.232904
17881	PREDICTED: ATP synthase subunit d, mitochondrial-like [Octopus bimaculoides]	Metabolism	-0.198	0.128039		17881	PREDICTED: ATP synthase subunit d, mitochondrial-like [Octopus bimaculoides]	Metabolism	-0.771	0.323813		4191	PREDICTED: actophorin-like [Octopus bimaculoides]	Metabolism	0.377	0.0454251
5069	No Match	Uncharacterized	-0.788	0.460373		5069	No Match	Uncharacterized	-0.467	0.101216		9775	PREDICTED: transaldolase-like [Octopus bimaculoides]	Metabolism	0.378	0.482568
17672	PREDICTED: nucleoside diphosphate kinase-like [Octopus bimaculoides]	Metabolism	-0.167	0.107606		17672	PREDICTED: nucleoside diphosphate kinase-like [Octopus bimaculoides]	Metabolism	-0.286	0.0666367		5069	No Match	Uncharacterized	0.383	0.0471407
9929	heat shock protein 90 [Octopus vulgaris]	Metabolism	0.806	0.0920767		9929	heat shock protein 90 [Octopus vulgaris]	Metabolism	0.988	0.298768		9781	collagen, type IV	Extracellular Matrix	0.397	0.116204
17993	PREDICTED: adenosine deaminase-like [Octopus bimaculoides]	Metabolism	-1.004	0.904747		17993	PREDICTED: adenosine deaminase-like [Octopus bimaculoides]	Metabolism	0.496	0		3070	glyceraldehyde-3-phosphate dehydrogenase-like isoform X1 [Octopus bimaculoides]	Metabolism	0.397	3.49349
21123	PREDICTED: synaptophysin-like isoform X1 [Octopus bimaculoides]	Protein-Protein	-0.449	0.269832		21123	PREDICTED: synaptophysin-like isoform X1 [Octopus bimaculoides]	Protein-Protein	-1.046	0.486335		6590	reflectin-like protein B1 [Doryteuthis pealeii]	Reflectin	0.407	2.19105
6810	PREDICTED: alpha-N-acetylgalactosaminidase-like [Octopus bimaculoides]	Metabolism	-0.289	0.163456		6810	PREDICTED: alpha-N-acetylgalactosaminidase-like [Octopus bimaculoides]	Metabolism	0.477	0		5009	protein kinase C and casein kinase substrate in neurons protein 1-like [Octopus bimaculoides]	Metabolism	0.409	0.115552
16835	PREDICTED: uncharacterized protein LOC106877008 [Octopus bimaculoides]	Uncharacterized	-0.118	0.0922383		16835	PREDICTED: uncharacterized protein LOC106877008 [Octopus bimaculoides]	Uncharacterized	-0.197	0.047788		6051	PREDICTED: 26S protease regulatory subunit 6B [Octopus bimaculoides]	Metabolism	0.419	0.0742956
10788	PREDICTED: UDP-glucose:glycoprotein glucosyltransferase 1-like [Octopus bimaculoides]	Metabolism	0.539	0		10788	PREDICTED: UDP-glucose:glycoprotein glucosyltransferase 1-like [Octopus bimaculoides]	Metabolism	0.422	0		5136	PREDICTED: protocadherin-11 X-linked-like isoform X6 [Octopus bimaculoides]	Membrane	0.44	0.315864
11498	PREDICTED: reticulon-1-A-like isoform X2 [Octopus bimaculoides]	Membrane	-0.236	0.229038		11498	PREDICTED: reticulon-1-A-like isoform X2 [Octopus bimaculoides]	Membrane	-0.359	0.191415		11060	hypothetical protein LOTGIDRAFT_227290 [Lottia gigantea]	Uncharacterized	0.469	0.535807
11499	PREDICTED: reticulon-1-A isoform X5 [Crassostrea gigas]	Membrane	-0.081	0.0783291		11499	PREDICTED: reticulon-1-A isoform X5 [Crassostrea gigas]	Membrane	-0.251	0.065184		7174	sulfotransferase family cytosolic 1B member 1-like [Octopus bimaculoides]	Metabolism	0.47	3.88941
11502	PREDICTED: reticulon-1-A-like isoform X3 [Octopus bimaculoides]	Membrane	-0.273	0.162483		11502	PREDICTED: reticulon-1-A-like isoform X3 [Octopus bimaculoides]	Membrane	-0.428	0.121899		19621	PREDICTED: puromycin-sensitive aminopeptidase-like [Octopus bimaculoides]	Metabolism	0.471	0.222749
11503	PREDICTED: reticulon-1-A isoform X9 [Crassostrea gigas]	Membrane	-0.287	0.161351		11503	PREDICTED: reticulon-1-A isoform X9 [Crassostrea gigas]	Membrane	-0.4	0.10048		3328	Reflectin-like protein A1 [Doryteuthis pealeii]	Reflectin	0.474	4.0655
2714	PREDICTED: actin-related protein 2/3 complex subunit 4 [Octopus bimaculoides]	Cytoskeleton	-0.672	0.455153		2714	PREDICTED: actin-related protein 2/3 complex subunit 4 [Octopus bimaculoides]	Cytoskeleton	-0.798	0.305734		1839	PREDICTED: guanine nucleotide-binding protein G(o) subunit alpha isoform X1 [Octopus bimaculoides]	Metabolism	0.475	0.347126
5888	PREDICTED: NAD(P) transhydrogenase, mitochondrial-like [Aplysia californica]	Metabolism	-0.963	0.902843		5888	PREDICTED: NAD(P) transhydrogenase, mitochondrial-like [Aplysia californica]	Metabolism	0.501	0		6813	Vacuolar protein sorting-associated protein 4B	Metabolism	0.478	0.2307
18985	PREDICTED: 60S ribosomal protein L14-like isoform X1 [Octopus bimaculoides]	Metabolism	1.576	0.175438		18985	PREDICTED: 60S ribosomal protein L14-like isoform X1 [Octopus bimaculoides]	Metabolism	0.113	0.00194259		6049	PREDICTED: cathepsin L1-like [Octopus bimaculoides]	Metabolism	0.51	0.0474405
9821	prohibitin 2 [Sepiella japonica]	Metabolism	-0.222	0.144148		9821	prohibitin 2 [Sepiella japonica]	Metabolism	0.442	0		12391	PREDICTED: smoothelin-like protein 1 [Octopus bimaculoides]	Protein-protein	0.532	6
9333	PREDICTED: actin-interacting protein 1-like [Octopus bimaculoides]	Metabolism	0.731	0		9333	PREDICTED: actin-interacting protein 1-like [Octopus bimaculoides]	Metabolism	-0.302	0.081281		5845	reflectin-like protein A2 [Doryteuthis pealeii]	Reflectin	0.552	4.39794
3066	PREDICTED: putative aminopeptidase W07G4.4 [Octopus bimaculoides]	Metabolism	-1.258	1.21294		3066	PREDICTED: putative aminopeptidase W07G4.4 [Octopus bimaculoides]	Metabolism	-0.431	0.114849		5843	PREDICTED: acyl-coenzyme A thioesterase 9, mitochondrial-like [Branchiostoma belcheri]	Metabolism	0.568	0.160462
11366	hypothetical protein OCBIM_22002744mg [Octopus bimaculoides]	Uncharacterized	-0.142	0.102023		11366	hypothetical protein OCBIM_22002744mg [Octopus bimaculoides]	Uncharacterized	0.726	0		11142	PREDICTED: ornithine aminotransferase, mitochondrial-like isoform X1 [Octopus bimaculoides]	Metabolism	0.57	0.210738
13113	PREDICTED: basement membrane-specific heparan sulfate proteoglycan core protein-like isoform X4 [Octopus bimaculoides]	Extracellular Matrix	-0.842	0.645626		13113	PREDICTED: basement membrane-specific heparan sulfate proteoglycan core protein-like isoform X4 [Octopus bimaculoides]	Extracellular Matrix	0.357	0		6218	Ras-related protein Rab-1A [Haliotis discus discus]	Metabolism	0.57	1.53072
5459	low-density lipoprotein receptor-related protein 2-like [Parasteatoda tepidariorum]	Membrane	-0.792	0.546853		5459	low-density lipoprotein receptor-related protein 2-like [Parasteatoda tepidariorum]	Membrane	0.491	0		7852	PREDICTED: 2-oxoglutarate dehydrogenase, mitochondrial-like isoform X2 [Octopus bimaculoides]	Metabolism	0.578	0.0689252
5460	low-density lipoprotein receptor-related protein 2-like [Parasteatoda tepidariorum]	Membrane	-0.705	0.508815		5460	low-density lipoprotein receptor-related protein 2-like [Parasteatoda tepidariorum]	Membrane	0.51	0		9821	prohibitin 2 [Sepiella japonica]	Metabolism	0.584	0.0654536
11310	low-density lipoprotein receptor-related protein 2-like [Parasteatoda tepidariorum]	Membrane	-1.099	1.04492		11310	low-density lipoprotein receptor-related protein 2-like [Parasteatoda tepidariorum]	Membrane	0.484	0		16614	PREDICTED: ectonucleoside triphosphate diphosphohydrolase 1-like [Octopus bimaculoides]	Membrane	0.594	0.203225
13273	PREDICTED: copine-8-like [Octopus bimaculoides]	Membrane	-0.177	0.116214		13273	PREDICTED: copine-8-like [Octopus bimaculoides]	Membrane	-0.266	0.0637905		11316	copine-3-like isoform X2 [Octopus bimaculoides]	Membrane	0.606	0.491077
19871	PREDICTED: ras-related protein Rab-11A [Lingula anatina]	Metabolism	-0.262	0.151955		19871	PREDICTED: ras-related protein Rab-11A [Lingula anatina]	Metabolism	-0.402	0.103334		9165	reflectin-like protein A2 [Doryteuthis pealeii]	Reflectin	0.612	0.429892
672	PREDICTED: protein Mo25-like [Octopus bimaculoides]	Metabolism	-0.403	0.224668		672	PREDICTED: protein Mo25-like [Octopus bimaculoides]	Metabolism	0.372	0		11366	hypothetical protein OCBIM_22002744mg [Octopus bimaculoides]	Uncharacterized	0.636	0.0958912
11142	PREDICTED: ornithine aminotransferase, mitochondrial-like isoform X1 [Octopus bimaculoides]	Metabolism	-1.043	1.01152		11142	PREDICTED: ornithine aminotransferase, mitochondrial-like isoform X1 [Octopus bimaculoides]	Metabolism	-0.33	0.0869951		7375	PREDICTED: large neutral amino acids transporter small subunit 2-like isoform X1 [Octopus	Metabolism	0.639	0.0969138
7681	PREDICTED: glycogen phosphorylase, brain form-like [Octopus bimaculoides]	Metabolism	-0.871	0.605557		7681	PREDICTED: glycogen phosphorylase, brain form-like [Octopus bimaculoides]	Metabolism	-0.518	0.142438		11319	PREDICTED: dolichyl-diphosphooligosaccharide--protein glycosyltransferase subunit 2-like [Octopus bimaculoides]	Metabolism	0.647	0.625857
10030	talin-1-like isoform X21 [Crassostrea virginica]	Cytoskeleton	-1.051	0.862235		10030	talin-1-like isoform X21 [Crassostrea virginica]	Cytoskeleton	-0.864	0.337163		19928	hypothetical protein A1O3_08667 [Capronia epimyces CBS 606.96]	Uncharacterized	0.649	0.482229
16191	PREDICTED: sialin-like [Octopus bimaculoides]	Membrane	-0.687	0.551917		16191	PREDICTED: sialin-like [Octopus bimaculoides]	Membrane	0.469	0		13761	Chain A, Diisopropyl Fluorophosphatase (Dfpase), D121e Mutant [Loligo vulgaris]	Metabolism	0.656	0.0846302
18713	hypothetical protein OCBIM_22031876mg [Octopus bimaculoides] (no GO annotations) (no GO annotations)	Uncharacterized	0.869	0		18713	hypothetical protein OCBIM_22031876mg [Octopus bimaculoides] (no GO annotations) (no GO annotations)	Uncharacterized	0.709	0		3265	PREDICTED: V-type proton ATPase 16 kDa proteolipid subunit [Octopus bimaculoides]	Ion Transport	0.657	0.419429
9661	PREDICTED: arylacetamide deacetylase-like isoform X1 [Octopus bimaculoides]	Metabolism	0.601	0		9661	PREDICTED: arylacetamide deacetylase-like isoform X1 [Octopus bimaculoides]	Metabolism	0.453	0		16776	reflectin-like protein C1 [Doryteuthis opalescens]	Reflectin	0.667	0.10446
717	PREDICTED: heparanase-like [Octopus bimaculoides]	Extracellular Matrix	0.53	0		717	PREDICTED: heparanase-like [Octopus bimaculoides]	Extracellular Matrix	0.424	0		10429	PREDICTED: 60 kDa heat shock protein, mitochondrial-like [Octopus bimaculoides]	Metabolism	0.667	0.109666
4191	PREDICTED: actophorin-like [Octopus bimaculoides]	Metabolism	-0.654	0.51413		4191	PREDICTED: actophorin-like [Octopus bimaculoides]	Metabolism	-0.321	0.0825008		6810	PREDICTED: alpha-N-acetylgalactosaminidase-like [Octopus bimaculoides]	Metabolism	0.676	0.0835208
7852	PREDICTED: 2-oxoglutarate dehydrogenase, mitochondrial-like isoform X2 [Octopus bimaculoides]	Metabolism	-0.366	0.187881		7852	PREDICTED: 2-oxoglutarate dehydrogenase, mitochondrial-like isoform X2 [Octopus bimaculoides]	Metabolism	0.369	0		672	PREDICTED: protein Mo25-like [Octopus bimaculoides]	Metabolism	0.681	0.0870047
10086	PREDICTED: dolichyl-diphosphooligosaccharide--protein glycosyltransferase subunit STT3A isoform X1 [Octopus bimaculoides]	Metabolism	1.275	0.454671		10086	PREDICTED: dolichyl-diphosphooligosaccharide--protein glycosyltransferase subunit STT3A isoform X1 [Octopus bimaculoides]	Metabolism	1.127	0.338726		11178	uncharacterized protein LOC106873394 [Octopus bimaculoides]	Uncharacterized	0.682	1.16037
9552	PREDICTED: acid ceramidase-like [Octopus bimaculoides]	Metabolism	-0.606	0.463197		9552	PREDICTED: acid ceramidase-like [Octopus bimaculoides]	Metabolism	-0.377	0.102166		10684	PREDICTED: NADP-dependent malic enzyme-like isoform X1 [Octopus bimaculoides]	Metabolism	0.688	1.08573
6453	PREDICTED: 40S ribosomal protein S5 [Octopus bimaculoides]	Metabolism	0.63	0		6453	PREDICTED: 40S ribosomal protein S5 [Octopus bimaculoides]	Metabolism	-0.266	0.0598732		16523	PREDICTED: ATP synthase subunit b, mitochondrial-like [Octopus bimaculoides]	Metabolism	0.695	0.745706
17897	PREDICTED: AP-1 complex subunit beta-1-like isoform X3 [Octopus bimaculoides]	Protein-Protein	-0.267	0.151877		17897	PREDICTED: AP-1 complex subunit beta-1-like isoform X3 [Octopus bimaculoides]	Protein-Protein	-0.431	0.114397		1078	PREDICTED: mesoderm-specific transcript homolog protein-like [Octopus bimaculoides]	Metabolism	0.698	0.109254
9340	hypothetical protein OCBIM_22013360mg [Octopus bimaculoides]	Uncharacterized	-0.391	0.204212		9340	hypothetical protein OCBIM_22013360mg [Octopus bimaculoides]	Uncharacterized	-0.476	0.116377		9625	PREDICTED: transketolase-like protein 2 isoform X1 [Crassostrea gigas]	Metabolism	0.698	3.32883
3231	PREDICTED: deoxynucleoside triphosphate triphosphohydrolase SAMHD1-like [Octopus bimaculoides]	Metabolism	0.682	0		3231	PREDICTED: deoxynucleoside triphosphate triphosphohydrolase SAMHD1-like [Octopus bimaculoides]	Metabolism	0.602	0		8039	PREDICTED: S-crystallin SL11-like [Octopus bimaculoides]	Crystallin	0.704	0.865323
10121	PREDICTED: copine-3-like [Octopus bimaculoides]	Membrane	1.667	0.240626		10121	PREDICTED: copine-3-like [Octopus bimaculoides]	Membrane	0.66	0		9951	PREDICTED: solute carrier family 2, facilitated glucose transporter member 1-like [Octopus bimaculoides]	Membrane	0.705	0.152586
6051	PREDICTED: 26S protease regulatory subunit 6B [Octopus bimaculoides]	Metabolism	-0.514	0.389715		6051	PREDICTED: 26S protease regulatory subunit 6B [Octopus bimaculoides]	Metabolism	-0.189	0.0474449		19642	PREDICTED: ras-related protein Rab-2 [Octopus bimaculoides]	Metabolism	0.714	0.44285
4211	PREDICTED: uncharacterized protein LOC106882100 [Octopus bimaculoides]	Uncharacterized	0.584	0		4211	PREDICTED: uncharacterized protein LOC106882100 [Octopus bimaculoides]	Uncharacterized	0.446	0		17985	PREDICTED: ATP-dependent RNA helicase eIF4A-like [Octopus bimaculoides]	Nucleosome	0.734	0.554523
20325	PREDICTED: 40S ribosomal protein S16 [Octopus bimaculoides]	Metabolism	0.704	0		20325	PREDICTED: 40S ribosomal protein S16 [Octopus bimaculoides]	Metabolism	-1.144	0.703767		8360	annexin A13-like isoform X2 [Octopus bimaculoides]	Protein-protein	0.746	0.305291
1801	hypothetical protein OCBIM_22013360mg [Octopus bimaculoides] (Catalytic activity, ATP Binding)	Uncharacterized	-0.347	0.223123		1801	hypothetical protein OCBIM_22013360mg [Octopus bimaculoides] (Catalytic activity, ATP Binding)	Uncharacterized	-0.862	0.444342		7007	Elongation factor 1-alpha	Metabolism	0.746	0.980801
7804	PREDICTED: surfeit locus protein 4-like [Octopus bimaculoides]	Membrane	0.726	0		7804	PREDICTED: surfeit locus protein 4-like [Octopus bimaculoides]	Membrane	0.571	0		3253	PREDICTED: FAS-associated factor 2-like [Octopus bimaculoides]	Metabolism	0.747	0.913331
7522	PREDICTED: T-cell immunomodulatory protein-like [Octopus bimaculoides]	Protein-Protein	-0.707	0.497277		7522	PREDICTED: T-cell immunomodulatory protein-like [Octopus bimaculoides]	Protein-Protein	-0.35	0.0853057		5585	PREDICTED: protocadherin-11 X-linked-like isoform X6 [Octopus bimaculoides]	Membrane	0.754	0.571203
17900	PREDICTED: 40S ribosomal protein S8-like [Octopus bimaculoides]	Metabolism	0.499	0		17900	PREDICTED: 40S ribosomal protein S8-like [Octopus bimaculoides]	Metabolism	0.36	0		13274	Laminin subunit gamma-1	Extracellular Matrix	0.768	2.3362
696	PREDICTED: cleft lip and palate transmembrane protein 1 homolog [Octopus bimaculoides]	Metabolism	0.349	0.00364772		696	PREDICTED: cleft lip and palate transmembrane protein 1 homolog [Octopus bimaculoides]	Metabolism	0.284	0		3329	reflectin-like protein A1 [Doryteuthis opalescens]	Reflectin	0.79	0.792428
3384	PREDICTED: pyruvate dehydrogenase E1 component subunit alpha, mitochondrial-like [Octopus bimaculoides]	Metabolism	-0.979	0.899736		3384	PREDICTED: pyruvate dehydrogenase E1 component subunit alpha, mitochondrial-like [Octopus bimaculoides]	Metabolism	0.731	0		3200	mitochondrial carrier (TC 2.A.29)	Membrane	0.804	6
4048	PREDICTED: glycerol-3-phosphate dehydrogenase, mitochondrial-like isoform X1 [Octopus bimaculoides]	Metabolism	0.447	0		4048	PREDICTED: glycerol-3-phosphate dehydrogenase, mitochondrial-like isoform X1 [Octopus bimaculoides]	Metabolism	1.925	1.16421		4186	PREDICTED: serine/threonine-protein phosphatase 2A 65 kDa regulatory subunit A alpha isoform-like isoform X2 [Biomphalaria glabrata]	Metabolism	0.825	1.07904
4004	Chain A, Crystal Structure Analysis Of Neuronal Sec1 From The Squid L. Pealei	Membrane	-0.69	0.518625		4004	Chain A, Crystal Structure Analysis Of Neuronal Sec1 From The Squid L. Pealei	Membrane	0.5	0		2573	PREDICTED: vesicular integral-membrane protein VIP36-like [Octopus bimaculoides]	Protein-Protein	0.829	0.126729
5689	Endothelin-converting enzyme 1 [Crassostrea gigas]	Metabolism	0.673	0		5689	Endothelin-converting enzyme 1 [Crassostrea gigas]	Metabolism	0.547	0		3066	PREDICTED: putative aminopeptidase W07G4.4 [Octopus bimaculoides]	Metabolism	0.893	0.488801
3209	PREDICTED: acylamino-acid-releasing enzyme-like [Octopus bimaculoides]	Metabolism	0.769	0		3209	PREDICTED: acylamino-acid-releasing enzyme-like [Octopus bimaculoides]	Metabolism	0.654	0		7644	PREDICTED: ubiquitin carboxyl-terminal hydrolase-like [Crassostrea gigas]	Metabolism	0.903	0.176646
18803	PREDICTED: ubiquitin-conjugating enzyme E2 variant 2-like [Octopus bimaculoides]	Metabolism	0.461	6.55834e-05		18803	PREDICTED: ubiquitin-conjugating enzyme E2 variant 2-like [Octopus bimaculoides]	Metabolism	0.35	0		425	PREDICTED: tryptophan 2,3-dioxygenase-like [Lingula anatina]	Metabolism	0.908	0.57449
7486	Histone H3 [Octopus bimaculoides]	Nucleosome	0.835	1.41992		7486	Histone H3 [Octopus bimaculoides]	Nucleosome	0.29	0.000469726		3933	PREDICTED: retinal dehydrogenase 1-like [Octopus bimaculoides]	Metabolism	0.919	3.47366
8068	PREDICTED: alpha-aminoadipic semialdehyde dehydrogenase-like [Octopus bimaculoides]	Metabolism	0.554	0		8068	PREDICTED: alpha-aminoadipic semialdehyde dehydrogenase-like [Octopus bimaculoides]	Metabolism	0.373	0		8144	hypothetical protein LOTGIDRAFT_231723 [Lottia gigantea]	Uncharacterized	0.945	0.952087
8504	PREDICTED: ninjurin-2-like isoform X1 [Octopus bimaculoides]	Membrane	0.59	0		8504	PREDICTED: ninjurin-2-like isoform X1 [Octopus bimaculoides]	Membrane	-0.414	0.119064		9052	membrane-associated protein Hem-like isoform X4 [Octopus bimaculoides]	Membrane	0.946	1.62836
5469	matrilin 2	Extracellular Matrix	1.67	0.325505		5469	matrilin 2	Extracellular Matrix	1.611	0.321073		10007	syntenin-1-like [Octopus bimaculoides]	Protein-protein	0.953	1.55678
3433	PREDICTED: signal recognition particle receptor subunit beta-like [Octopus bimaculoides]	Membrane	0.598	0		3433	PREDICTED: signal recognition particle receptor subunit beta-like [Octopus bimaculoides]	Membrane	-0.353	0.107152		7162	PREDICTED: ras-related protein Rab-10-like [Aplysia californica]	Metabolism	0.982	1.06477
4636	sodium-calcium exchanger [Doryteuthis pealeii]	Ion Transport	1.779	0.290642		4636	sodium-calcium exchanger [Doryteuthis pealeii]	Ion Transport	0.72	0		6430	uncharacterized protein LOC106874846 isoform X3 [Octopus bimaculoides]	Uncharacterized	0.983	4.48149
8601	PREDICTED: NADH dehydrogenase [ubiquinone] 1 alpha subcomplex subunit 9, mitochondrial-like [Octopus bimaculoides]	Metabolism	1.299	0		8601	PREDICTED: NADH dehydrogenase [ubiquinone] 1 alpha subcomplex subunit 9, mitochondrial-like [Octopus bimaculoides]	Metabolism	0.927	0		5134	Mitochondrial substrate/solute carrier	Membrane	0.993	1.70419
5721	PREDICTED: ADP-ribosylation factor-like protein 8B [Octopus bimaculoides]	Metabolism	-0.068	0.07335		5721	PREDICTED: ADP-ribosylation factor-like protein 8B [Octopus bimaculoides]	Metabolism	-0.182	0.0445234		9844	Peptidase C2, calpain, large subunit, domain III	Metabolism	1	0.911003
9258	PREDICTED: retinol dehydrogenase 11-like isoform X2 [Octopus bimaculoides]	Metabolism	0.786	0		9258	PREDICTED: retinol dehydrogenase 11-like isoform X2 [Octopus bimaculoides]	Metabolism	0.601	0		8780	uncharacterized protein LOC106876168 [Octopus bimaculoides]	Uncharacterized	1.019	0.305018
20854	PREDICTED: histidine triad nucleotide-binding protein 3-like [Biomphalaria glabrata]	Metabolism	0.672	0		20854	PREDICTED: histidine triad nucleotide-binding protein 3-like [Biomphalaria glabrata]	Metabolism	0.574	0		11708	PREDICTED: uncharacterized protein LOC106868335 [Octopus bimaculoides]	Uncharacterized	1.032	6
16776	reflectin-like protein C1 [Doryteuthis opalescens]	Reflectin	1.577	1.28237		16776	reflectin-like protein C1 [Doryteuthis opalescens]	Reflectin	2.162	1.61879		4004	Chain A, Crystal Structure Analysis Of Neuronal Sec1 From The Squid L. Pealei	Membrane	1.05	0.40168
1078	PREDICTED: mesoderm-specific transcript homolog protein-like [Octopus bimaculoides]	Metabolism	-0.2	0.131607		1078	PREDICTED: mesoderm-specific transcript homolog protein-like [Octopus bimaculoides]	Metabolism	0.606	0		3386	PREDICTED: dolichyl-diphosphooligosaccharide--protein glycosyltransferase subunit 1-like [Octopus bimaculoides]	Metabolism	1.051	0.835692
7926	PREDICTED: retinol dehydrogenase 3-like [Octopus bimaculoides]	Metabolism	0.909	0		7926	PREDICTED: retinol dehydrogenase 3-like [Octopus bimaculoides]	Metabolism	0.828	0		13113	PREDICTED: basement membrane-specific heparan sulfate proteoglycan core protein-like isoform X4 [Octopus bimaculoides]	Extracellular Matrix	1.061	0.33671
9794	PREDICTED: trifunctional enzyme subunit alpha, mitochondrial-like [Octopus bimaculoides]	Metabolism	0.512	0		9794	PREDICTED: trifunctional enzyme subunit alpha, mitochondrial-like [Octopus bimaculoides]	Metabolism	0.391	0		8671	6-phosphogluconate dehydrogenase, decarboxylating-like [Crassostrea virginica]	Metabolism	1.092	2.01104
7358	elongation of very long-chain fatty acids protein [Sepia officinalis]	Metabolism	0.586	0		7358	elongation of very long-chain fatty acids protein [Sepia officinalis]	Metabolism	0.43	0		7381	PREDICTED: V-type proton ATPase catalytic subunit A [Octopus bimaculoides]	Ion Transport	1.109	2.26898
4141	PREDICTED: beta-hexosaminidase subunit beta-like [Octopus bimaculoides]	Metabolism	0.478	0		4141	PREDICTED: beta-hexosaminidase subunit beta-like [Octopus bimaculoides]	Metabolism	0.394	0		6589	PREDICTED: triosephosphate isomerase-like [Octopus bimaculoides]	Metabolism	1.11	0.388688
2607	PREDICTED: cytochrome c oxidase subunit 5B, mitochondrial-like [Octopus bimaculoides]	Metabolism	0.527	0		2607	PREDICTED: cytochrome c oxidase subunit 5B, mitochondrial-like [Octopus bimaculoides]	Metabolism	0.417	0		8052	lethal(2) giant larvae protein homolog 1-like [Octopus bimaculoides]	Cytoskeleton	1.112	6
13761	Chain A, Diisopropyl Fluorophosphatase (Dfpase), D121e Mutant [Loligo vulgaris]	Metabolism	-0.345	0.19642		13761	Chain A, Diisopropyl Fluorophosphatase (Dfpase), D121e Mutant [Loligo vulgaris]	Metabolism	0.425	0		7400	sulfotransferase family cytosolic 1B member 1-like [Octopus bimaculoides]	Metabolism	1.164	6
1882	PREDICTED: digestive cysteine proteinase 2-like [Lingula anatina]	Metabolism	0.551	0		1882	PREDICTED: digestive cysteine proteinase 2-like [Lingula anatina]	Metabolism	0.444	0		5460	low-density lipoprotein receptor-related protein 2-like [Parasteatoda tepidariorum]	Membrane	1.166	0.436027
8297	PREDICTED: vacuolar protein sorting-associated protein 13A-like [Octopus bimaculoides]	Metabolism	0.59	0		8297	PREDICTED: vacuolar protein sorting-associated protein 13A-like [Octopus bimaculoides]	Metabolism	0.422	0		17326	PREDICTED: kynurenine formamidase [Chrysochloris asiatica]	Metabolism	1.186	2.77833
9022	PREDICTED: NADH dehydrogenase [ubiquinone] flavoprotein 2, mitochondrial-like [Octopus bimaculoides]	Metabolism	0.738	0		9022	PREDICTED: NADH dehydrogenase [ubiquinone] flavoprotein 2, mitochondrial-like [Octopus bimaculoides]	Metabolism	0.574	0		2809	PREDICTED: hemocyte protein-glutamine gamma-glutamyltransferase-like isoform X1 [Octopus bimaculoides]	Protein-Protein	1.187	2.93181
8879	PREDICTED: beta-lactamase domain-containing protein 2-like [Octopus bimaculoides]	Metabolism	0.563	0		8879	PREDICTED: beta-lactamase domain-containing protein 2-like [Octopus bimaculoides]	Metabolism	0.474	0		17604	cysteine protease ATG4B-like [Crassostrea virginica]	Metabolism	1.196	0.554044
10388	PREDICTED: programmed cell death 6-interacting protein-like [Octopus bimaculoides]	Protein-Protein	0.785	0		10388	PREDICTED: programmed cell death 6-interacting protein-like [Octopus bimaculoides]	Protein-Protein	0.648	0		16191	PREDICTED: sialin-like [Octopus bimaculoides]	Membrane	1.23	0.580355
3962	hypothetical protein CGI_10001848 [Crassostrea gigas]	Uncharacterized	2.439	1.86912		3962	hypothetical protein CGI_10001848 [Crassostrea gigas]	Uncharacterized	2.274	1.75803		9154	PREDICTED: rab GDP dissociation inhibitor alpha-like [Octopus bimaculoides]	Metabolism	1.237	2.61314
20347	PREDICTED: peptidyl-prolyl cis-trans isomerase B-like [Octopus bimaculoides]	Metabolism	0.954	0		20347	PREDICTED: peptidyl-prolyl cis-trans isomerase B-like [Octopus bimaculoides]	Metabolism	-0.077	0.0238734		6044	PREDICTED: endoplasmin-like [Octopus bimaculoides]	Metabolism	1.241	1.32222
7375	PREDICTED: large neutral amino acids transporter small subunit 2-like isoform X1 [Octopus	Metabolism	-0.214	0.144073		7375	PREDICTED: large neutral amino acids transporter small subunit 2-like isoform X1 [Octopus	Metabolism	0.558	0		7885	PREDICTED: membrane-associated progesterone receptor component 1-like [Octopus bimaculoides]	Membrane	1.302	0.421661
9662	PREDICTED: uncharacterized protein LOC106868256 isoform X2 [Octopus bimaculoides]	Uncharacterized	0.618	0		9662	PREDICTED: uncharacterized protein LOC106868256 isoform X2 [Octopus bimaculoides]	Uncharacterized	0.483	0		6347	PREDICTED: V-type proton ATPase subunit B [Octopus bimaculoides]	Ion Transport	1.317	1.6094
366	PREDICTED: NADH dehydrogenase [ubiquinone] 1 subunit C2 [Cephus cinctus]	Metabolism	0.636	0		366	PREDICTED: NADH dehydrogenase [ubiquinone] 1 subunit C2 [Cephus cinctus]	Metabolism	0.473	0		5888	PREDICTED: NAD(P) transhydrogenase, mitochondrial-like [Aplysia californica]	Metabolism	1.319	0.865036
9441	PREDICTED: GLIPR1-like protein 2 [Octopus bimaculoides]	Metabolism	0.602	0		9441	PREDICTED: GLIPR1-like protein 2 [Octopus bimaculoides]	Metabolism	0.549	0		5459	low-density lipoprotein receptor-related protein 2-like [Parasteatoda tepidariorum]	Membrane	1.345	0.424006
17604	cysteine protease ATG4B-like [Crassostrea virginica]	Metabolism	-0.681	0.520174		17604	cysteine protease ATG4B-like [Crassostrea virginica]	Metabolism	0.604	0		6452	lipase maturation factor 2-like isoform X2 [Octopus bimaculoides]	Metabolism	1.359	3.24109
7534	PREDICTED: translocon-associated protein subunit gamma-like [Octopus bimaculoides]	Metabolism	0.786	0		7534	PREDICTED: translocon-associated protein subunit gamma-like [Octopus bimaculoides]	Metabolism	0.644	0		10557	adenylyl cyclase-associated protein 1-like isoform X3 [Crassostrea virginica]	Metabolism	1.368	1.42962
4200	PREDICTED: 78 kDa glucose-regulated protein-like [Octopus bimaculoides]	Metabolism	0.596	0		4200	PREDICTED: 78 kDa glucose-regulated protein-like [Octopus bimaculoides]	Metabolism	0.446	0		4048	PREDICTED: glycerol-3-phosphate dehydrogenase, mitochondrial-like isoform X1 [Octopus bimaculoides]	Metabolism	1.371	0.842033
12130	PREDICTED: neurocalcin homolog isoform X2 [Octopus bimaculoides]	Protein-Protein	0.696	0		12130	PREDICTED: neurocalcin homolog isoform X2 [Octopus bimaculoides]	Protein-Protein	0.544	0		565	PREDICTED: ribosyldihydronicotinamide dehydrogenase [quinone]-like [Octopus bimaculoides]	Metabolism	1.372	1.51462
4418	PREDICTED: abhydrolase domain-containing protein 16A-like isoform X1 [Octopus bimaculoides]	Metabolism	-0.803	0.623009		4418	PREDICTED: abhydrolase domain-containing protein 16A-like isoform X1 [Octopus bimaculoides]	Metabolism	-0.398	0.111324		11310	low-density lipoprotein receptor-related protein 2-like [Parasteatoda tepidariorum]	Membrane	1.452	0.69269
11501	ribonuclease E [Pseudoalteromonas sp. PAMC 28425]	Metabolism	0.857	0		11501	ribonuclease E [Pseudoalteromonas sp. PAMC 28425]	Metabolism	-0.251	0.0599519		18123	ferritin [Sepiella maindroni]	Metabolism	1.518	0.742199
10429	PREDICTED: 60 kDa heat shock protein, mitochondrial-like [Octopus bimaculoides]	Metabolism	-0.15	0.107226		10429	PREDICTED: 60 kDa heat shock protein, mitochondrial-like [Octopus bimaculoides]	Metabolism	0.605	0		13189	Basement membrane-specific heparan sulfate proteoglycan core protein	Extracellular Matrix	1.518	6
15246	PREDICTED: maleylacetoacetate isomerase-like [Octopus bimaculoides]	Metabolism	0.616	0		15246	PREDICTED: maleylacetoacetate isomerase-like [Octopus bimaculoides]	Metabolism	-0.378	0.0937846		17993	PREDICTED: adenosine deaminase-like [Octopus bimaculoides]	Metabolism	1.536	0.803506
6707	ribonuclease E [Idiomarina donghaiensis]	Metabolism	0.867	0		6707	ribonuclease E [Idiomarina donghaiensis]	Metabolism	-0.283	0.0653905		6812	Immunoglobulin E-set	Metabolism	1.602	6
8635	uncharacterized protein LOC106879019 [Octopus bimaculoides]	Uncharacterized	0.581	0		8635	uncharacterized protein LOC106879019 [Octopus bimaculoides]	Uncharacterized	0.485	0		11655	low-density lipoprotein receptor-related protein 2-like [Parasteatoda tepidariorum]	Membrane	1.669	1.13294
18329	40S ribosomal protein S18 [Exaiptasia pallida]	Metabolism	0.905	0		18329	40S ribosomal protein S18 [Exaiptasia pallida]	Metabolism	-0.214	0.0500209		13083	PREDICTED: cytochrome b-c1 complex subunit 2, mitochondrial-like isoform X2 [Octopus bimaculoides]	Metabolism	1.677	0.808233
5751	PREDICTED: MICOS complex subunit MIC13-like [Octopus bimaculoides]	Membrane	0.618	0		5751	PREDICTED: MICOS complex subunit MIC13-like [Octopus bimaculoides]	Membrane	0.437	0		3384	PREDICTED: pyruvate dehydrogenase E1 component subunit alpha, mitochondrial-like [Octopus bimaculoides]	Metabolism	1.688	0.86775
4834	hypothetical protein OCBIM_22030393mg [Octopus bimaculoides] (no annotations)	Uncharacterized	0.589	0		4834	hypothetical protein OCBIM_22030393mg [Octopus bimaculoides] (no annotations)	Uncharacterized	0.462	0		16456	PREDICTED: hemocyte protein-glutamine gamma-glutamyltransferase-like isoform X2 [Octopus bimaculoides]	Protein-protein	1.702	3.86646
20227	glutaredoxin [Haliotis diversicolor supertexta]	Metabolism	0.665	0		20227	glutaredoxin [Haliotis diversicolor supertexta]	Metabolism	0.526	0		3161	PREDICTED: flotillin-1-like isoform X1 [Aplysia californica]	Membrane	1.744	1.09698
16407	retrograde protein of 51 kDa [Biomphalaria glabrata]	Cytoskeleton	1.363	3.56864		16407	retrograde protein of 51 kDa [Biomphalaria glabrata]	Cytoskeleton	1.04	1.7101		17742	reflectin-like protein A1 [Doryteuthis pealeii]	Reflectin	1.759	1.01971
1273	PREDICTED: zinc finger Ran-binding domain-containing protein 2-like [Octopus bimaculoides]	Protein-Protein	0.621	0		1273	PREDICTED: zinc finger Ran-binding domain-containing protein 2-like [Octopus bimaculoides]	Protein-Protein	0.9	0.0904985		11219	CBN-EMB-9 protein	Protein-protein	1.769	0.980352
13169	PREDICTED: cartilage matrix protein-like [Octopus bimaculoides]	Extracellular Matrix	0.835	0.383153		13169	PREDICTED: cartilage matrix protein-like [Octopus bimaculoides]	Extracellular Matrix	0.32	0		13241	collagen alpha-4(VI) chain-like [Lingula anatina]	Extracellular Matrix	2.08	2.22871
11350	PREDICTED: catenin beta-like [Octopus bimaculoides]	Protein-Protein	2.066	1.11875		11350	PREDICTED: catenin beta-like [Octopus bimaculoides]	Protein-Protein	1.056	0.158885		8660	Calcium ion binding	Metabolism	2.089	6
5056	PREDICTED: trafficking protein particle complex subunit 12-like [Octopus bimaculoides]	Protein-Protein	1.063	0		5056	PREDICTED: trafficking protein particle complex subunit 12-like [Octopus bimaculoides]	Protein-Protein	0.834	0		4948	PREDICTED: transmembrane protein 245-like [Octopus bimaculoides]	Membrane	2.183	1.76782
3062	PREDICTED: phytanoyl-CoA dioxygenase, peroxisomal-like isoform X1 [Octopus bimaculoides]	Metabolism	2.148	0.84245		3062	PREDICTED: phytanoyl-CoA dioxygenase, peroxisomal-like isoform X1 [Octopus bimaculoides]	Metabolism	1.084	0.127831		3746	PREDICTED: retinal dehydrogenase 1-like [Octopus bimaculoides]	Metabolism	2.245	1.63888
4531	PREDICTED: uncharacterized protein LOC106874881 [Octopus bimaculoides]	Uncharacterized	0.476	0		4531	PREDICTED: uncharacterized protein LOC106874881 [Octopus bimaculoides]	Uncharacterized	-0.459	0.128614		8509	PREDICTED: probable phosphoglycerate mutase [Octopus bimaculoides]	Metabolism	2.354	2.10243
16868	PREDICTED: erlin-1-like [Octopus bimaculoides]	Protein-Protein	0.686	0		16868	PREDICTED: erlin-1-like [Octopus bimaculoides]	Protein-Protein	-0.76	0.312137		9620	PREDICTED: laminin subunit beta-1-like [Octopus bimaculoides]	Extracellular Matrix	2.881	3.97062
16329	PREDICTED: focadhesin-like [Octopus bimaculoides]	Membrane	1.568	0.370994		16329	PREDICTED: focadhesin-like [Octopus bimaculoides]	Membrane	1.498	0.381488		3686	PREDICTED: glucose-6-phosphate 1-dehydrogenase-like [Octopus bimaculoides]	Metabolism	2.949	3.64207
5046	PREDICTED: 60S ribosomal protein L28-like [Octopus bimaculoides]	Metabolism	0.663	0		5046	PREDICTED: 60S ribosomal protein L28-like [Octopus bimaculoides]	Metabolism	0.554	0		9016	membrane-associated protein Hem-like isoform X4 [Octopus bimaculoides]	Membrane	2.96	6
17150	similar to Drosophila melanogaster RpS3A [Drosophila yakuba]	Metabolism	0.842	0		17150	similar to Drosophila melanogaster RpS3A [Drosophila yakuba]	Metabolism	-0.713	0.319456		13237	PREDICTED: laminin subunit alpha-like isoform X2 [Lingula anatina]	Extracellular Matrix	3.062	6

## Sheet: Figure S3C
	Theta B	21.8822
	Theta A	15
	Nb	1.35														x	y	z
	Na	1.44														40	0	104.32
	m	1														40	25	174.168
																40	50	244.017
																40	75	313.865
	db ->	40	45	50	55	60	65	70	75	80	85	90	95	100		40	100	383.713
da \/	0	104.772	117.869	130.966	144.062	157.159	170.255	183.352	196.448	209.545	222.642	235.738	248.835	261.931		40	125	453.562
	25	174.319	187.416	200.512	213.609	226.705	239.802	252.899	265.995	279.092	292.188	305.285	318.381	331.478		40	150	523.41
	50	243.866	256.962	270.059	283.155	296.252	309.349	322.445	335.542	348.638	361.735	374.831	387.928	401.025		40	175	593.258
	75	313.412	326.509	339.606	352.702	365.799	378.895	391.992	405.088	418.185	431.282	444.378	457.475	470.571		40	200	663.107
	100	382.959	396.056	409.152	422.249	435.345	448.442	461.539	474.635	487.732	500.828	513.925	527.021	540.118		40	225	732.955
	125	452.506	465.602	478.699	491.795	504.892	517.989	531.085	544.182	557.278	570.375	583.471	596.568	609.665		40	250	802.803
	150	522.052	535.149	548.246	561.342	574.439	587.535	600.632	613.728	626.825	639.922	653.018	666.115	679.211		40	275	872.652
	175	591.599	604.696	617.792	630.889	643.985	657.082	670.178	683.275	696.372	709.468	722.565	735.661	748.758		40	300	942.5
	200	661.146	674.242	687.339	700.435	713.532	726.629	739.725	752.822	765.918	779.015	792.111	805.208	818.305		45	0	117.36
	225	730.692	743.789	756.886	769.982	783.079	796.175	809.272	822.368	835.465	848.561	861.658	874.755	887.851		45	25	187.208
	250	800.239	813.336	826.432	839.529	852.625	865.722	878.818	891.915	905.012	918.108	931.205	944.301	957.398		45	50	257.057
	275	869.786	882.882	895.979	909.075	922.172	935.269	948.365	961.462	974.558	987.655	1000.75	1013.85	1026.94		45	75	326.905
	300	939.332	952.429	965.526	978.622	991.719	1004.82	1017.91	1031.01	1044.1	1057.2	1070.3	1083.39	1096.49		45	100	396.753
																45	125	466.602
																45	150	536.45
																45	175	606.298
																45	200	676.147
																45	225	745.995
																45	250	815.843
																45	275	885.692
																45	300	955.54
																50	0	130.4
																50	25	200.248
																50	50	270.097
																50	75	339.945
																50	100	409.793
																50	125	479.642
																50	150	549.49
																50	175	619.338
																50	200	689.187
																50	225	759.035
																50	250	828.883
																50	275	898.732
																50	300	968.58
																55	0	143.44
																55	25	213.288
																55	50	283.137
																55	75	352.985
																55	100	422.833
																55	125	492.682
																55	150	562.53
																55	175	632.378
																55	200	702.227
																55	225	772.075
																55	250	841.923
																55	275	911.772
																55	300	981.62
																60	0	156.48
																60	25	226.328
																60	50	296.177
																60	75	366.025
																60	100	435.873
																60	125	505.722
																60	150	575.57
																60	175	645.418
																60	200	715.267
																60	225	785.115
																60	250	854.963
																60	275	924.812
																60	300	994.66
																65	0	169.52
																65	25	239.368
																65	50	309.217
																65	75	379.065
																65	100	448.913
																65	125	518.762
																65	150	588.61
																65	175	658.458
																65	200	728.307
																65	225	798.155
																65	250	868.003
																65	275	937.852
																65	300	1007.7
																70	0	182.56
																70	25	252.408
																70	50	322.257
																70	75	392.105
																70	100	461.953
																70	125	531.802
																70	150	601.65
																70	175	671.498
																70	200	741.347
																70	225	811.195
																70	250	881.043
																70	275	950.892
																70	300	1020.74
																75	0	195.6
																75	25	265.448
																75	50	335.297
																75	75	405.145
																75	100	474.993
																75	125	544.842
																75	150	614.69
																75	175	684.538
																75	200	754.387
																75	225	824.235
																75	250	894.083
																75	275	963.932
																75	300	1033.78
																80	0	208.64
																80	25	278.488
																80	50	348.337
																80	75	418.185
																80	100	488.033
																80	125	557.882
																80	150	627.73
																80	175	697.578
																80	200	767.427
																80	225	837.275
																80	250	907.123
																80	275	976.972
																80	300	1046.82
																85	0	221.68
																85	25	291.528
																85	50	361.377
																85	75	431.225
																85	100	501.073
																85	125	570.922
																85	150	640.77
																85	175	710.618
																85	200	780.467
																85	225	850.315
																85	250	920.163
																85	275	990.012
																85	300	1059.86
																90	0	234.72
																90	25	304.568
																90	50	374.417
																90	75	444.265
																90	100	514.113
																90	125	583.962
																90	150	653.81
																90	175	723.658
																90	200	793.507
																90	225	863.355
																90	250	933.203
																90	275	1003.05
																90	300	1072.9
																95	0	247.76
																95	25	317.608
																95	50	387.457
																95	75	457.305
																95	100	527.153
																95	125	597.002
																95	150	666.85
																95	175	736.698
																95	200	806.547
																95	225	876.395
																95	250	946.243
																95	275	1016.09
																95	300	1085.94
																100	0	260.8
																100	25	330.648
																100	50	400.497
																100	75	470.345
																100	100	540.193
																100	125	610.042
																100	150	679.89
																100	175	749.738
																100	200	819.587
																100	225	889.435
																100	250	959.283
																100	275	1029.13
																100	300	1098.98
